# Supplementary material for: Detoxome Capacity of the Adult Rumen Fluke Calicophoron daubneyi Extends into Its Secreted Extracellular Vesicles
Source: J Proteome Res. 2025 Jan 20;24(2):624–38. doi: 10.1021/acs.jproteome.4c00615 (PMC11812014; doi:10.1021/acs.jproteome.4c00615)
Supplement: Supplementary file 2 — pr4c00615_si_002.xlsx [file pr4c00615_si_002.xlsx]

## Sheet: Table S1
Table S1: Detoxification capacity bioinformatics BLAST output from searching 6 known detoxification families from Phase I and Phase II identified in the C. daubneyi transcriptome.
Detoxification Enzyme	Contig	E-value	Best hit accession	Species	Description	Pfam ID
Cytochrome p450 (CYP)	TR23398|c0_g2_i1	7.00E-127	AEI26271.1	Opisthorchis felinus	Cytochrome P450	PF00067
	TR23372|c0_g1_i1	0	TGZ73021.1	Opisthorchis felinus	hypothetical protein CRM22_001748	PF00175
	TR22687|c0_g1_i4	2.00E-142	THD23105.1	Fasciola hepatica	NADPH-ferrihemoprotein reductase	PF00175
Monoamine Oxygenase (MAO)	TR24932|c0_g1_i1	0	THD25435.1	Fasciola hepatica	Lysine-specific histone demethylase	PF01593
	TR24932|c0_g1_i2	2E-106	OON17584.1	Opisthorchis viverrini	amine oxidase	PF01593
	TR24932|c0_g2_i1	-	-	-	-	-
	TR22272|c0_g1_i1	0	TPP61473.1	Fasciola gigantica	amine oxidase	PF01593
	TR16773|c0_g1_i1	0	TPP67665.1	Fasciola gigantica	Lysine-specific histone demethylase	PF01593
Sulfotransferase (SULT)	TR15065|c0_g1_i1	7.00E-27	RJW65123.1	Clonorchis sinensis	Protein-tyrosine sulfotransferase 1	-
	TR16659|c1_g1_i1	1.00E-21	RTG83172.1	Schistosoma bovis	Protein-tyrosine sulfotransferase	-
	TR16659|c3_g1_i1	2.00E-80	THD24762.1	Fasciola hepatica	Tyrosine sulfotransferase	PF13469
	TR18698|c0_g1_i2	1.00E-81	RJW68155.1	Clonorchis sinensis	Hypothetical protein CSKR_10301s	PF17784
	TR18698|c0_g1_i3	1.00E-81	RJW68155.1	Clonorchis sinensis	Hypothetical protein CSKR_10301s	PF17784
	TR18698|c0_g1_i4	2.00E-85	RJW68155.1	Clonorchis sinensis	Hypothetical protein CSKR_10301s	PF17784
	TR18932|c0_g1_i1	7.00E-22	GAA54196.1	Clonorchis sinensis	Estone sulfotransferase	PF00685
	TR18932|c0_g1_i2	2.00E-132	GAA54196.1	Clonorchis sinensis	Estone sulfotransferase	PF00685
	TR19038|c0_g1_i1	4.00E-58	TGZ58972.1	Opisthorchis felineus	Hypothetical protein CRM22_009325	PF17784
	TR19618|c0_g1_i1	4.00E-120	XP_012792458.1	Schistosoma haematobium	Hypothetical protein MS3_00827	PF17784
	TR21387|c0_g1_i1	7.00E-103	THD21742.1	Fasciola hepatica	Heparin sulfate O-sulfotransferase	PF03567
	TR22387|c1_g1_i1	1.00E-108	GAA47314.1	Clonorchis sinensis	Protein-tyrosine sulfotransferase	PF13469
	TR22387|c1_g1_i2	3.00E-50	THD24762.1	Fasciola hepatica	Tyrosine sulfotransferase	PF13469
	TR2292|c1_g1_i1	1.60E+00	WP_069958027.1	Magnetovibrio blakemorei	Insulinase family protein	-
	TR23887|c0_g1_i1	7.00E-115	RJW64828.1	Clonorchis sinensis	Heparan-sulfate 6-O-sulfotransferase 1-A	PF03567
	TR23887|c0_g1_i2	6.00E-21	TPP56443.1	Fasciola gigantica	Heparan-sulfate 6-O-sulfotransferase 1-B	-
	TR25897|c0_g1_i1	0.0	THD23554.1	Fasciola hepatica	Bifunctional heparan sulfate N-deacetylase/N-sulfotransferase	PF00685
Glutathione Transferase (GST)	TR21421|c0_g1_i1	2.00E-61	OON17888.1	Opisthorchis viverrini	glutathione S-transferase protein	N- and C-terminal
	TR21421|c0_g1_i2	2.00E-60	OON16509.1	Opisthorchis viverrini	glutathione S-transferase protein	N- and C-terminal
	TR21421|c0_g1_i3	2.00E-53	PIS82752	Fasciola hepatica	glutathione S-transferase protein	N- and C-terminal
	TR21421|c0_g1_i4	4.00E-62	OON16509.1	Opisthorchis viverrini	glutathione S-transferase protein	N- and C-terminal
	TR21421|c0_g1_i5	4.00E-60	OON16509.1	Opisthorchis viverrini	glutathione S-transferase protein	N- and C-terminal
	TR21421|c0_g1_i6	8.00E-37	PIS82752	Fasciola hepatica	glutathione S-transferase protein	N- and C-terminal
	TR16211|c0_g1_i1	6.00E-69	PIS82752	Fasciola hepatica	glutathione S-transferase protein	N- and C-terminal
	TR17879|c0_g1_i1	5.00E-53	RJW65142	Clonorchis sinensis	Glutathione S-transferase class-mu 28 kDa isozyme	N- and C-terminal
	TR17879|c0_g1_i2	2.00E-50	AAB03573	Schistosoma japonicum	glutathione S-transferase protein	N- and C-terminal
	TR20023|c1_g1_i1	9.00E-64	OON17888.1	Opisthorchis viverrini	glutathione s-transferase protein	N- and C-terminal
	TR15503|c0_g1_i1	9.00E-53	RJW65142.1	Clonorchis sinensis	Glutathione S-transferase class-mu 28 kDa isozyme	N- and C-terminal
	TR21041|c2_g1_i2	9.00E-32	GAA54849.1	Clonorchis sinensis	prostaglandin-H2 D-isomerase	N- and C-terminal
	TR22477|c0_g1_i1	9.00E-26	XP_009163004.1	Opisthorchis viverrini	hypothetical protein T265_00845	N- and C-terminal
	TR22711|c1_g1_i1	4.00E-59	PIS82752	Fasciola hepatica	glutathione S-transferase protein	N- and C-terminal
	TR22711|c1_g1_i2	6.00E-37	PIS82752	Fasciola hepatica	glutathione S-transferase protein	N- and C-terminal
	TR16917|c0_g1_i2	5.00E-47	PIS82752	Fasciola hepatica	glutathione S-transferase protein	N- and C-terminal
	TR16613|c0_g2_i1	5.00E-46	XP_009164764.1	Opisthorchis viverrini	hypothetical protein T265_02296	N- and C-terminal
	TR47379|c0_g1_i1	3.00E-32	XP_009163005.1	Opisthorchis viverrini	hypothetical protein T265_00846	N- and C-terminal
	TR22477|c0_g1_i7	1.00E-25	ABA56496	Clonorchis sinensis	glutathione transferase	N- and C-terminal
	TR22477|c0_g1_i2	1.00E-25	ABA56496	Clonorchis sinensis	glutathione transferase	N- and C-terminal
	TR22477|c0_g1_i5	1.00E-24	ABA56496	Clonorchis sinensis	glutathione transferase	N- and C-terminal
	TR21041|c2_g1_i1	6.00E-22	PIS82752	Fasciola hepatica	glutathione S-transferase protein	N- and C-terminal
	TR22477|c0_g1_i3	4.00E-26	ABA56496	Clonorchis sinensis	glutathione transferase	N- and C-terminal
	TR21279|c0_g3_i8	1.00E-22	ABA56496	Clonorchis sinensis	glutathione transferase	N- and C-terminal
	TR22477|c0_g1_i4	7.00E-26	ABA56496	Clonorchis sinensis	glutathione transferase	N- and C-terminal
	TR21279|c0_g3_i6	7.00E-23	ABA56496	Clonorchis sinensis	glutathione transferase	N- and C-terminal
	TR22477|c0_g1_i6	2.00E-25	ABA56496	Clonorchis sinensis	glutathione transferase	N- and C-terminal
	TR16917|c0_g1_i1	5.00E-22	PIS82752	Fasciola hepatica	glutathione S-transferase protein	N- and C-terminal
	TR21279|c0_g3_i4	3.00E-22	XP_009163005.1	Opisthorchis viverrini	hypothetical protein T265_00846	N- and C-terminal
	TR21279|c0_g3_i7	9.00E-21	XP_009163005.1	Opisthorchis viverrini	hypothetical protein T265_00846	N- and C-terminal
	TR22711|c1_g2_i1	4.00E-04	OON17888.1	Opisthorchis viverrini	glutathione S-transferase protein	N- and C-terminal
	TR21279|c0_g3_i5	1.00E-21	XP_009163005.1	Opisthorchis viverrini	hypothetical protein T265_00846	N- and C-terminal
	TR21041|c2_g1_i3	1.00E-21	PIS82752	Fasciola hepatica	glutathione S-transferase protein	N- and C-terminal
	TR21279|c0_g5_i2	2.00E-28	CAX79577.1	Schistosoma japonicum	Glutathione S-Transferase	N- and C-terminal
	TR21279|c0_g5_i1	7.00E-29	AAW27835	Schistosoma japonicum	SJCHGC01820 protein	N- and C-terminal
	TR17112|c0_g1_i1	1.00E-108	AAB46369.3	Clonorchis sinensis	putative glutathione transferase	N- and C-terminal
	TR15955|c0_g1_i1	2.00E-80	RJW70947	Clonorchis sinensis	Glutathione S-transferase Mu	N- and C-terminal
	TR21463|c0_g1_i1	3.00E-100	XP_009175615.1	Clonorchis sinensis	hypothetical protein T265_10862	N- and C-terminal
	TR21463|c0_g1_i4	2.00E-93	RJW67624.1	Clonorchis sinensis	putative maleylacetoacetate isomerase	N- and C-terminal
	TR20139|c0_g1_i1	2.00E-37	ANK78262.1	Clonorchis sinensis	glutathione transferase omega-1	N- and C-terminal
	TR20139|c0_g1_i2	2.00E-81	ANK78262.1	Clonorchis sinensis	glutathione transferase omega-1	N- and C-terminal
	TR20139|c0_g1_i3	2.00E-37	ANK78262.1	Clonorchis sinensis	glutathione transferase omega-1	N- and C-terminal
	TR20139|c0_g1_i4	2.00E-38	ANK78262.1	Clonorchis sinensis	glutathione transferase omega-1	N- and C-terminal
	TR20139|c0_g1_i5	2.00E-80	ANK78262.1	Clonorchis sinensis	glutathione transferase omega-1	N- and C-terminal
	TR20139|c0_g1_i6	2.00E-38	ANK78262.1	Clonorchis sinensis	glutathione transferase omega-1	N- and C-terminal
	TR20132|c0_g1_i1	2.00E-92	QAT98060	Fasciola hepatica	glutathione S-transferase omega class 2	N- and C-terminal
	TR20132|c0_g1_i2	1.00E-59	QAT98060	Fasciola hepatica	glutathione S-transferase omega class 2	N- and C-terminal

## Sheet: Table S2
Table S2: Full summary of the proteins identified in the 2DE GST proteome analysis from C. daubneyi
	Spot Number	Transcript ID	MASCOT Score	Protein	% Coverage	GST Class	Peptide Sequences	Peptide Mass	Charge
	1	TR21279|c0_g5_i1	240	CdGST-S5	62.4	Sigma	LGHSLNSIR	498.775	2
							TVGYSESLAIAR	633.84	2
							TVGYSESLAIAR	633.84	2
							TVGYSESLAIAR	633.841	2
							TVGYSESLAIAR	633.843	2
							IEFSEWPNLKPK	744.401	2
							IEFSEWPNLKPK	496.603	3
							LTYFNLPGLGEPIR	530.63	3
							LTYFNLPGLGEPIR	795.441	2
							LTYFNLPGLGEPIR	530.63	3
							LTYFNLPGLGEPIR	795.442	2
							HHMMGQTDDEYYR	572.226	3
							KHHMMGQTDDEYYR	461.446	4
							IPTHQVPYLEVTDSSGK	935.984	2
							IPTHQVPYLEVTDSSGK	935.984	2
							IPTHQVPYLEVTDSSGK	624.325	3
							IPTHQVPYLEVTDSSGK	624.326	3
							IPTHQVPYLEVTDSSGK	624.327	3
		TR21279|c0_g4_i2	187	CdGST-S5	37.3	Sigma	CPSLAAHR	455.715	2
							CPSLAAHR	456.23	2
							EAVLEAYPK	510.275	2
							EAVLEAYPK	510.276	2
							EAVLEAYPK	510.276	2
							QAFAYPPMPK	583.291	2
							QAFAYPPMPK	583.292	2
							QAFAYPPMPK	583.292	2
							QAFAYPPMPK	583.293	2
							QAFAYPPMPK	583.306	2
							KQAFAYPPMPK	647.339	2
							KQAFAYPPMPK	647.339	2
							KQAFAYPPMPK	647.34	2
		TR22477|c0_g1_i1	183	CdGST-S3	24.5	Sigma	LGHSLNSIR	498.775	2
							TVGYSESLAIAR	633.84	2
							TVGYSESLAIAR	633.84	2
							TVGYSESLAIAR	633.841	2
							TVGYSESLAIAR	633.843	2
							IEFSEWPNLKPK	744.401	2
							IEFSEWPNLKPK	496.603	3
							IPTHQLPYLEVTDSSGK	628.998	3
							IPTHQLPYLEVTDSSGK	628.998	3
		TR21279|c0_g3_i4	183	CdGST-S5	51.2	Sigma	LMAPELIK	457.774	2
							LMAPELIK	457.774	2
							LMAPELIK	465.771	2
							LMAPELIK	465.772	2
							LMAPELIK	465.772	2
							CPSFAAHR	472.707	2
							CPSFAAHR	472.708	2
							CPSFAAHR	473.223	2
							CPSFAAHR	473.223	2
							HHPNEEEK	510.232	2
							LLDAVCNSLK	566.315	2
							LLDAVCNSLK	566.315	2
							LLDAVCNSLK	566.807	2
							LLDAVCNSLK	566.807	2
							LLDAVCNSLK	566.808	2
							LLDAVCNSLK	566.816	2
							IIGQCTDLNR	595.305	2
							IIGQCTDLNR	595.306	2
							IIGQCTDLNR	595.306	2
							LLDAVCNSLKESGGK	530.618	3
							LLDAVCNSLKESGGK	530.945	3
							LLDAVCNSLKESGGK	795.914	2
							LLDAVCNSLKESGGK	530.946	3
							LLDAVCNSLKESGGK	795.923	2
							LLDAVCNSLKESGGK	530.952	3
							HHMMGQTDDEYYR	572.226	3
							KHHMMGQTDDEYYR	461.446	4
		TR21279|c0_g3_i2	106	CdGST-S5	33.6	Sigma	LMAPELIK	457.774	2
							LMAPELIK	457.774	2
							LMAPELIK	465.771	2
							LMAPELIK	465.772	2
							LMAPELIK	465.772	2
							CPSFAAHR	472.707	2
							CPSFAAHR	472.708	2
							CPSFAAHR	473.223	2
							CPSFAAHR	473.223	2
							EAVLEACPK	508.76	2
							EAVLEACPK	508.76	2
							EAVLEACPK	508.76	2
							THAFTYPPRPK	657.853	2
		TR17112|c0_g1_i1	209	CdGST-Mu1	27.5	Mu	ISQSLAIIR	500.812	2
							ISQSLAIIR	500.813	2
							ISQSLAIIR	500.813	2
							IKSYMESSR	558.773	2
							HNMIGSTPEER	643.795	2
							HNMIGSTPEER	643.796	2
							ISMIEGALIDLR	673.874	2
							ISMIEGALIDLR	673.874	2
							ISMIEGALIDLR	673.874	2
							IAYDDRFETLK	457.572	3
							ALGDKPYLTGSEPK	492.598	3
							ALGDKPYLTGSEPK	492.598	3
							ALGDKPYLTGSEPK	492.598	3
							ALGDKPYLTGSEPK	738.408	2
							AGYLENLPTVLQTWSK	607.317	3
							YIAEKHNMIGSTPEER	630.973	3
		TR15955|c0_g1_i1	187	CdGST-Mu2	10.2	Mu	LTQSDTILR	523.797	2
							LTQSDTILR	523.797	2
							MFQDHLSNR	582.269	2
							AQLSMINGALNDLR	766.4	2
							AQLSMINGALNDLR	766.401	2
							AQLSMINGALNDLR	511.27	3
							AQLSMINGALNDLR	511.27	3
							AQLSMINGALNDLR	511.598	3
							AQLSMINGALNDLR	766.894	2
							AQLSMINGALNDLR	766.902	2
							AQLSMINGALNDLR	511.604	3
		TR16211|c0_g1_i1	82	CdGST-S1	15.2	Sigma	LTYFNVR	456.752	2
							LTYFNVR	456.752	2
							AAVLQEFPK	501.786	2
							AAVLQEFPK	501.786	2
							AAVLQEFPK	501.789	2
							IAFPPSPEAQGK	621.331	2
							IAFPPSPEAQGK	621.331	2
							IAFPPSPEAQGK	621.332	2
							FVLAATGTPFDDKR	513.273	3
		TR22711|c1_g1_i1	51	CdGST-S4	3.4	Sigma	LYYFNAR	473.745	2
							VGYSESMATAR	594.274	2
	2	TR21279|c0_g5_i1	220	CdGST-S5	62.4	Sigma	LGHSLNSIR	498.775	2
							TVGYSESLAIAR	633.84	2
							TVGYSESLAIAR	633.84	2
							TVGYSESLAIAR	633.841	2
							IEFSEWPNLKPK	744.401	2
							IEFSEWPNLKPK	496.603	3
							LTYFNLPGLGEPIR	530.63	3
							LTYFNLPGLGEPIR	795.441	2
							LTYFNLPGLGEPIR	530.63	3
							LTYFNLPGLGEPIR	795.442	2
							HHMMGQTDDEYYR	572.226	3
							KHHMMGQTDDEYYR	461.446	4
							IPTHQVPYLEVTDSSGK	935.984	2
							IPTHQVPYLEVTDSSGK	935.984	2
							IPTHQVPYLEVTDSSGK	624.325	3
							IPTHQVPYLEVTDSSGK	624.326	3
							IPTHQVPYLEVTDSSGK	624.327	3
		TR21279|c0_g4_i2	187	CdGST-S5	37.3	Sigma	CPSLAAHR	455.715	2
							CPSLAAHR	456.23	2
							EAVLEAYPK	510.275	2
							EAVLEAYPK	510.276	2
							EAVLEAYPK	510.276	2
							QAFAYPPMPK	583.291	2
							QAFAYPPMPK	583.292	2
							QAFAYPPMPK	583.292	2
							QAFAYPPMPK	583.293	2
							QAFAYPPMPK	583.306	2
							KQAFAYPPMPK	647.339	2
							KQAFAYPPMPK	647.339	2
							KQAFAYPPMPK	647.34	2
		TR21279|c0_g3_i4	183	CdGST-S5	51.2	Sigma	LMAPELIK	457.774	2
							LMAPELIK	457.774	2
							LMAPELIK	465.771	2
							LMAPELIK	465.772	2
							LMAPELIK	465.772	2
							CPSFAAHR	472.707	2
							CPSFAAHR	472.708	2
							CPSFAAHR	473.223	2
							CPSFAAHR	473.223	2
							HHPNEEEK	510.232	2
							LLDAVCNSLK	566.315	2
							LLDAVCNSLK	566.315	2
							LLDAVCNSLK	566.807	2
							LLDAVCNSLK	566.807	2
							LLDAVCNSLK	566.808	2
							LLDAVCNSLK	566.816	2
							IIGQCTDLNR	595.305	2
							IIGQCTDLNR	595.306	2
							IIGQCTDLNR	595.306	2
							LLDAVCNSLKESGGK	530.618	3
							LLDAVCNSLKESGGK	530.945	3
							LLDAVCNSLKESGGK	795.914	2
							LLDAVCNSLKESGGK	530.946	3
							LLDAVCNSLKESGGK	795.923	2
							LLDAVCNSLKESGGK	530.952	3
							HHMMGQTDDEYYR	572.226	3
							KHHMMGQTDDEYYR	461.446	4
		TR22477|c0_g1_i1	163	CdGST-S3	24.5	Sigma	LGHSLNSIR	498.775	2
							TVGYSESLAIAR	633.84	2
							TVGYSESLAIAR	633.84	2
							TVGYSESLAIAR	633.841	2
							IEFSEWPNLKPK	744.401	2
							IEFSEWPNLKPK	496.603	3
							IPTHQLPYLEVTDSSGK	628.998	3
							IPTHQLPYLEVTDSSGK	628.998	3
		TR21279|c0_g3_i2	106	CdGST-S5	33.6	Sigma	LMAPELIK	457.774	2
							LMAPELIK	457.774	2
							LMAPELIK	465.771	2
							LMAPELIK	465.772	2
							LMAPELIK	465.772	2
							CPSFAAHR	472.707	2
							CPSFAAHR	472.708	2
							CPSFAAHR	473.223	2
							CPSFAAHR	473.223	2
							EAVLEACPK	508.76	2
							EAVLEACPK	508.76	2
							EAVLEACPK	508.76	2
							THAFTYPPRPK	657.853	2
		TR17112|c0_g1_i1	209	CdGST-Mu1	27.5	Mu	ISQSLAIIR	500.812	2
							ISQSLAIIR	500.813	2
							ISQSLAIIR	500.813	2
							IKSYMESSR	558.773	2
							HNMIGSTPEER	643.795	2
							HNMIGSTPEER	643.796	2
							ISMIEGALIDLR	673.874	2
							ISMIEGALIDLR	673.874	2
							ISMIEGALIDLR	673.874	2
							IAYDDRFETLK	457.572	3
							ALGDKPYLTGSEPK	492.598	3
							ALGDKPYLTGSEPK	492.598	3
							ALGDKPYLTGSEPK	492.598	3
							ALGDKPYLTGSEPK	738.408	2
							AGYLENLPTVLQTWSK	607.317	3
							YIAEKHNMIGSTPEER	630.973	3
		TR15955|c0_g1_i1	187	CdGST-Mu2	10.2	Mu	LTQSDTILR	523.797	2
							LTQSDTILR	523.797	2
							MFQDHLSNR	582.269	2
							AQLSMINGALNDLR	766.4	2
							AQLSMINGALNDLR	766.401	2
							AQLSMINGALNDLR	511.27	3
							AQLSMINGALNDLR	511.27	3
							AQLSMINGALNDLR	511.598	3
							AQLSMINGALNDLR	766.894	2
							AQLSMINGALNDLR	766.902	2
							AQLSMINGALNDLR	511.604	3
		TR16211|c0_g1_i1	82	CdGST-S1	15.2	Sigma	LTYFNVR	456.752	2
							LTYFNVR	456.752	2
							AAVLQEFPK	501.786	2
							AAVLQEFPK	501.786	2
							AAVLQEFPK	501.789	2
							IAFPPSPEAQGK	621.331	2
							IAFPPSPEAQGK	621.331	2
							IAFPPSPEAQGK	621.332	2
							FVLAATGTPFDDKR	513.273	3
		TR22711|c1_g1_i1	51	CdGST-S4	3.4	Sigma	LYYFNAR	473.745	2
							VGYSESMATAR	594.274	2
	3	TR21279|c0_g3_i8	220	CdGST-S5	37	Sigma	LMAPELIK	465.7722	2
							LLEAVCNSLK	573.8153	2
							IIGQCMDLNR	618.2984	2
							TVGYSESLAIAR	633.8410	2
							IPTHQVPYLEVTDSSGK	624.3261	3
		TR21279|c0_g3_i1	165	CdGST-S5	22	Sigma	LMAPELIK	465.7722	2
							EAVLEAYPK	510.2763	2
							LLEAVCNSLK	573.8153	2
		TR21279|c0_g4_i1	135	CdGST-S5	37	Sigma	LMAPELIK	465.7722	2
							EAVLEAYPK	510.2763	2
							THAFTYPPMPK	653.3218	2
		TR21279|c0_g4_i2	132	CdGST-S5	32	Sigma	LMAPELIK	465.7722	2
							EAVLEAYPK	510.2763	2
							QAFAYPPMPK	583.3016	2
		TR21279|c0_g3_i4	124	CdGST-S5	22	Sigma	LMAPELIK	465.7722	2
							LLDAVCNSLK	566.8075	2
							IIGQCTDLNR	595.3054	2
		TR17112|c0_g1_i1	105	CdGST-Mu1	10	Mu	ISQSLAIIR	500.8132	2
							IAYDDRFETLK	457.5720	3
							ALGDKPYLTGSEPK	492.5985	3
		TR21279|c0_g3_i5	84	CdGST-S5	16	Sigma	HLPDEEEK	498.7372	2
							LLEAVCNSLK	573.8153	2
		TR21279|c0_g3_i2	65	CdGST-S5	16	Sigma	LMAPELIK	465.7722	2
							EAVLEACPK	508.7597	2
		TR24024|c0_g1_i1	49	No Significant Hit	1	-	VSTAGRPSCLK	588.2833	2
							SSNGVHTADGPQVEK	509.1988	3
		TR22452|c0_g1_i3	47	No Significant Hit	3	-	LSAKISLLR	500.8132	2
							QHSSQLIPR	533.3426	2
	4	TR16211|c0_g1_i1	136	CdGST-S1	22	Sigma	LTYFNVR	456.753	2
							AAVLQEFPK	501.786	2
							YPEFSAHR	503.743	2
							DAFLKEQGPK	566.805	2
							IAFPPSPEAQGK	621.333	2
							FVLAATGTPFDDK	691.356	2
							FVLAATGTPFDDKR	513.274	3
		TR21279|c0_g3_i8	88	CdGST-S5	24	Sigma	LMAPELIK	465.772	2
							TVGYSESLAIAR	633.841	2
							IPTHQVPYLEVTDSSGK	624.326	3
		TR21279|c0_g4_i2	72	CdGST-S5	33	Sigma	LMAPELIK	465.772	2
							EAVLEAYPK	510.276	2
							QAFAYPPMPK	583.292	2
							KQAFAYPPMPK	647.339	2
		TR15955|c0_g1_i1	61	CdGST-Mu2	2	Mu	LTQSDTILR	523.797	2
		TR17112|c0_g1_i1	56	CdGST-Mu1	10	Mu	ISQSLAIIR	500.813	2
							IAYDDRFETLK	457.572	3
							ALGDKPYLTGSEPK	492.599	3
		TR21279|c0_g3_i4	53	CdGST-S5	26	Sigma	LMAPELIK	465.772	2
							IIGQCTDLNR	595.306	2
							LLDAVCNSLKESGGK	530.946	3
		TR22856|c3_g2_i5	51	Hypothetical Protein	5	-	KNSLINSK	452.206	2
		TR21279|c0_g3_i2	50	CdGST-S5	16	Sigma	LMAPELIK	465.772	2
							EAVLEACPK	508.76	2
	5	TR17112|c0_g1_i1	291	CdGST-Mu1	27.5	Mu	ISQSLAIIR	500.813	2
							ISQSLAIIR	500.813	2
							ISQSLAIIR	500.814	2
							WPLNGWSAR	543.779	2
							HNMIGSTPEER	643.795	2
							HNMIGSTPEER	643.797	2
							ISMIEGALIDLR	665.875	2
							ISMIEGALIDLR	673.874	2
							ISMIEGALIDLR	673.874	2
							ISMIEGALIDLR	673.875	2
							IAYDDRFETLK	685.853	2
							IAYDDRFETLK	457.572	3
							IAYDDRFETLK	457.572	3
							ALGDKPYLTGSEPK	492.599	3
							ALGDKPYLTGSEPK	492.599	3
							ALGDKPYLTGSEPK	492.599	3
							ALGDKPYLTGSEPK	738.399	2
							AGYLENLPTVLQTWSK	607.326	3
							AGYLENLPTVLQTWSK	607.326	3
							AGYLENLPTVLQTWSK	910.486	2
							YIAEKHNMIGSTPEER	630.974	3
		TR21279|c0_g3_i8	271	CdGST-S5	62.3	Sigma	LMAPELIK	457.774	2
							LMAPELIK	457.774	2
							LMAPELIK	465.256	2
							LMAPELIK	465.771	2
							LMAPELIK	465.772	2
							LMAPELIK	465.772	2
							CPSFAAHR	472.707	2
							CPSFAAHR	472.708	2
							CPSFAAHR	473.223	2
							CPSFAAHR	473.223	2
							CPSFAAHR	473.224	2
							LLEAVCNSLK	573.815	2
							LLEAVCNSLK	573.816	2
							LLEAVCNSLK	573.816	2
							IIGQCMDLNR	618.299	2
							IIGQCMDLNR	618.299	2
							IIGQCMDLNR	618.3	2
							TVGYSESLAIAR	633.84	2
							TVGYSESLAIAR	633.841	2
							TVGYSESLAIAR	633.841	2
							IEFSEWPNLKPK	744.401	2
							IEFSEWPNLKPK	496.603	3
							LLEAVCNSLKESGGK	535.618	3
							HHMMGQTDDEYYR	572.226	3
							KHHMMGQTDDEYYR	461.446	4
							IPTHQVPYLEVTDSSGK	935.984	2
							IPTHQVPYLEVTDSSGK	935.985	2
							IPTHQVPYLEVTDSSGK	624.326	3
							IPTHQVPYLEVTDSSGK	624.326	3
							IPTHQVPYLEVTDSSGK	624.327	3
		TR21279|c0_g5_i1	269	CdGST-S5	59	Sigma	TVGYSESLAIAR	633.84	2
							TVGYSESLAIAR	633.841	2
							TVGYSESLAIAR	633.841	2
							IEFSEWPNLKPK	744.401	2
							IEFSEWPNLKPK	496.603	3
							LTYFNLPGLGEPIR	795.441	2
							LTYFNLPGLGEPIR	530.63	3
							LTYFNLPGLGEPIR	795.441	2
							LTYFNLPGLGEPIR	530.63	3
							LTYFNLPGLGEPIR	795.441	2
							HHMMGQTDDEYYR	572.226	3
							KHHMMGQTDDEYYR	461.446	4
							IPTHQVPYLEVTDSSGK	935.984	2
							IPTHQVPYLEVTDSSGK	935.985	2
							IPTHQVPYLEVTDSSGK	624.326	3
							IPTHQVPYLEVTDSSGK	624.326	3
							IPTHQVPYLEVTDSSGK	624.327	3
		TR21279|c0_g3_i4	176	CdGST-S5	51.2	Sigma	LMAPELIK	457.774	2
							LMAPELIK	457.774	2
							LMAPELIK	465.256	2
							LMAPELIK	465.771	2
							LMAPELIK	465.772	2
							LMAPELIK	465.772	2
							CPSFAAHR	472.707	2
							CPSFAAHR	472.708	2
							CPSFAAHR	473.223	2
							CPSFAAHR	473.223	2
							CPSFAAHR	473.224	2
							HHPNEEEK	510.233	2
							LLDAVCNSLK	566.316	2
							LLDAVCNSLK	566.316	2
							LLDAVCNSLK	566.808	2
							LLDAVCNSLK	566.808	2
							LLDAVCNSLK	566.808	2
							LLDAVCNSLK	566.816	2
							LLDAVCNSLK	566.817	2
							IIGQCTDLNR	595.306	2
							IIGQCTDLNR	595.306	2
							IIGQCTDLNR	595.306	2
							LLDAVCNSLKESGGK	530.618	3
							LLDAVCNSLKESGGK	530.618	3
							LLDAVCNSLKESGGK	530.946	3
							LLDAVCNSLKESGGK	530.946	3
							LLDAVCNSLKESGGK	530.946	3
							HHMMGQTDDEYYR	572.226	3
							KHHMMGQTDDEYYR	461.446	4
		TR21279|c0_g4_i1	132	CdGST-S5	46.8	Sigma	LMAPELIK	457.774	2
							LMAPELIK	457.774	2
							LMAPELIK	465.256	2
							LMAPELIK	465.771	2
							LMAPELIK	465.772	2
							LMAPELIK	465.772	2
							CPSFAAHR	472.707	2
							CPSFAAHR	472.708	2
							CPSFAAHR	473.223	2
							CPSFAAHR	473.223	2
							CPSFAAHR	473.224	2
							EAVLEAYPK	510.276	2
							EAVLEAYPK	510.276	2
							EAVLEAYPK	510.277	2
							THAFTYPPMPK	653.321	2
							THAFTYPPMPK	653.321	2
							THAFTYPPMPK	653.321	2
							THAFTYPPMPK	653.321	2
							THAFTYPPMPK	653.322	2
							THAFTYPPMPK	653.322	2
		TR21279|c0_g3_i5	105	CdGST-S5	48.6	Sigma	HLPDEEEK	498.246	2
							HLPDEEEK	498.737	2
							HLPDEEEK	498.738	2
							HLPDEEEK	498.738	2
							HLPDEEEK	498.747	2
							HLPDEEEK	498.747	2
							LLEAVCNSLK	573.815	2
							LLEAVCNSLK	573.816	2
							LLEAVCNSLK	573.816	2
							LLEAVCNSLKESGGK	535.618	3
							HHMMGQTDDEYYR	572.226	3
							KHHMMGQTDDEYYR	461.446	4
							IIGQCMDINLSYFEAR	649.313	3
							IIGQCMDINLSYFEAR	649.314	3
		TR21279|c0_g4_i2	97	CdGST-S5	41.9	Sigma	LMAPELIK	457.774	2
							LMAPELIK	457.774	2
							LMAPELIK	465.256	2
							LMAPELIK	465.771	2
							LMAPELIK	465.772	2
							LMAPELIK	465.772	2
							CPSFAAHR	472.707	2
							CPSFAAHR	472.708	2
							CPSFAAHR	473.223	2
							CPSFAAHR	473.223	2
							CPSFAAHR	473.224	2
							EAVLEAYPK	510.276	2
							EAVLEAYPK	510.276	2
							EAVLEAYPK	510.277	2
							QAFAYPPMPK	583.292	2
							QAFAYPPMPK	583.292	2
							QAFAYPPMPK	583.292	2
							QAFAYPPMPK	583.293	2
							QAFAYPPMPK	583.299	2
							KQAFAYPPMPK	647.339	2
							KQAFAYPPMPK	647.34	2
		TR21279|c0_g3_i2	75	CdGST-S5	33.6	Sigma	LMAPELIK	457.774	2
							LMAPELIK	457.774	2
							LMAPELIK	465.256	2
							LMAPELIK	465.771	2
							LMAPELIK	465.772	2
							LMAPELIK	465.772	2
							CPSFAAHR	472.707	2
							CPSFAAHR	472.708	2
							CPSFAAHR	473.223	2
							CPSFAAHR	473.223	2
							CPSFAAHR	473.224	2
							EAVLEACPK	508.76	2
							EAVLEACPK	508.76	2
							EAVLEACPK	508.761	2
							THAFTYPPRPK	657.854	2
		TR21279|c0_g3_i7	54	CdGST-S5	30.9	Sigma	LMAPELIK	457.774	2
							LMAPELIK	457.774	2
							LMAPELIK	465.256	2
							LMAPELIK	465.771	2
							LMAPELIK	465.772	2
							LMAPELIK	465.772	2
							CPSFAAHR	472.707	2
							CPSFAAHR	472.708	2
							CPSFAAHR	473.223	2
							CPSFAAHR	473.223	2
							CPSFAAHR	473.224	2
							HLPDQEEK	498.243	2
							HLPDQEEK	498.246	2
							HLPDQEEK	498.738	2
							HLPDQEEK	498.747	2
							HHMMGQTDDEYYR	572.226	3
							KHHMMGQTDDEYYR	461.446	4
		TR15955|c0_g1_i1	99	CdGST-Mu2	7.3	Mu	LTQSDTILR	523.797	2
							LTQSDTILR	523.798	2
							LTQSDTILR	523.798	2
							AQLSMINGALNDLR	511.269	3
							AQLSMINGALNDLR	766.402	2
		TR16124|c0_g1_i1	46	Meiosis-specific nuclear structural protein isoform	2.4	-	AESVELKELESK	681.871	2
	6	TR17112|c0_g1_i1	251	CdGST-Mu1	27.5	Mu	ISQSLAIIR	500.813	2
							ISQSLAIIR	500.814	2
							WPLNGWSAR	543.779	2
							HNMIGSTPEER	643.795	2
							HNMIGSTPEER	643.797	2
							ISMIEGALIDLR	665.875	2
							ISMIEGALIDLR	673.874	2
							ISMIEGALIDLR	673.875	2
							IAYDDRFETLK	685.853	2
							IAYDDRFETLK	457.572	3
							IAYDDRFETLK	457.572	3
							ALGDKPYLTGSEPK	492.599	3
							ALGDKPYLTGSEPK	492.599	3
							ALGDKPYLTGSEPK	738.399	2
							AGYLENLPTVLQTWSK	607.326	3
							AGYLENLPTVLQTWSK	607.326	3
							AGYLENLPTVLQTWSK	910.486	2
							YIAEKHNMIGSTPEER	630.974	3
		TR21279|c0_g5_i1	221	CdGST-S5	59	Sigma	TVGYSESLAIAR	633.84	2
							TVGYSESLAIAR	633.841	2
							IEFSEWPNLKPK	744.401	2
							IEFSEWPNLKPK	496.603	3
							LTYFNLPGLGEPIR	795.441	2
							LTYFNLPGLGEPIR	530.63	3
							LTYFNLPGLGEPIR	530.63	3
							LTYFNLPGLGEPIR	795.441	2
							HHMMGQTDDEYYR	572.226	3
							KHHMMGQTDDEYYR	461.446	4
							IPTHQVPYLEVTDSSGK	935.984	2
							IPTHQVPYLEVTDSSGK	935.985	2
							IPTHQVPYLEVTDSSGK	624.326	3
							IPTHQVPYLEVTDSSGK	624.327	3
		TR21279|c0_g3_i8	203	CdGST-S5	62.3	Sigma	LMAPELIK	457.774	2
							LMAPELIK	457.774	2
							LMAPELIK	465.256	2
							LMAPELIK	465.771	2
							LMAPELIK	465.772	2
							CPSFAAHR	472.707	2
							CPSFAAHR	472.708	2
							CPSFAAHR	473.223	2
							CPSFAAHR	473.224	2
							LLEAVCNSLK	573.815	2
							LLEAVCNSLK	573.816	2
							IIGQCMDLNR	618.299	2
							IIGQCMDLNR	618.3	2
							TVGYSESLAIAR	633.84	2
							TVGYSESLAIAR	633.841	2
							IEFSEWPNLKPK	744.401	2
							IEFSEWPNLKPK	496.603	3
							LLEAVCNSLKESGGK	535.618	3
							HHMMGQTDDEYYR	572.226	3
							KHHMMGQTDDEYYR	461.446	4
							IPTHQVPYLEVTDSSGK	935.984	2
							IPTHQVPYLEVTDSSGK	935.985	2
							IPTHQVPYLEVTDSSGK	624.326	3
							IPTHQVPYLEVTDSSGK	624.327	3
		TR21279|c0_g3_i4	174	CdGST-S5	51.2	Sigma	LMAPELIK	457.774	2
							LMAPELIK	457.774	2
							LMAPELIK	465.256	2
							LMAPELIK	465.771	2
							LMAPELIK	465.772	2
							CPSFAAHR	472.707	2
							CPSFAAHR	472.708	2
							CPSFAAHR	473.223	2
							CPSFAAHR	473.224	2
							HHPNEEEK	510.233	2
							LLDAVCNSLK	566.316	2
							LLDAVCNSLK	566.316	2
							LLDAVCNSLK	566.808	2
							LLDAVCNSLK	566.808	2
							LLDAVCNSLK	566.816	2
							LLDAVCNSLK	566.817	2
							IIGQCTDLNR	595.306	2
							IIGQCTDLNR	595.306	2
							LLDAVCNSLKESGGK	530.618	3
							LLDAVCNSLKESGGK	530.618	3
							LLDAVCNSLKESGGK	530.946	3
							LLDAVCNSLKESGGK	530.946	3
							HHMMGQTDDEYYR	572.226	3
							KHHMMGQTDDEYYR	461.446	4
		TR21279|c0_g4_i1	99	CdGST-S5	46.8	Sigma	LMAPELIK	457.774	2
							LMAPELIK	457.774	2
							LMAPELIK	465.256	2
							LMAPELIK	465.771	2
							LMAPELIK	465.772	2
							CPSFAAHR	472.707	2
							CPSFAAHR	472.708	2
							CPSFAAHR	473.223	2
							CPSFAAHR	473.224	2
							EAVLEAYPK	510.276	2
							EAVLEAYPK	510.276	2
							THAFTYPPMPK	653.321	2
							THAFTYPPMPK	653.321	2
							THAFTYPPMPK	653.321	2
							THAFTYPPMPK	653.322	2
							QAFAYPPMPK	583.292	2
							QAFAYPPMPK	583.292	2
							QAFAYPPMPK	583.292	2
							QAFAYPPMPK	583.293	2
							KQAFAYPPMPK	647.339	2
							KQAFAYPPMPK	647.34	2
		TR21279|c0_g3_i2	71	CdGST-S5	33.6	Sigma	LMAPELIK	457.774	2
							LMAPELIK	457.774	2
							LMAPELIK	465.256	2
							LMAPELIK	465.771	2
							LMAPELIK	465.772	2
							CPSFAAHR	472.707	2
							CPSFAAHR	472.708	2
							CPSFAAHR	473.223	2
							CPSFAAHR	473.224	2
							EAVLEACPK	508.76	2
							EAVLEACPK	508.761	2
							THAFTYPPRPK	657.854	2
		TR21279|c0_g3_i7	54	CdGST-S5	30.9	Sigma	LMAPELIK	457.774	2
							LMAPELIK	457.774	2
							LMAPELIK	465.256	2
							LMAPELIK	465.771	2
							LMAPELIK	465.772	2
							CPSFAAHR	472.707	2
							CPSFAAHR	472.708	2
							CPSFAAHR	473.223	2
							CPSFAAHR	473.224	2
							HLPDQEEK	498.246	2
							HLPDQEEK	498.738	2
							HLPDQEEK	498.747	2
							HHMMGQTDDEYYR	572.226	3
							KHHMMGQTDDEYYR	461.446	4
		TR15955|c0_g1_i1	88	CdGST-Mu2	7.3	Mu	LTQSDTILR	523.797	2
							LTQSDTILR	523.798	2
							AQLSMINGALNDLR	766.402	2
		TR16124|c0_g1_i1	46	Meiosis-specific nuclear structural protein isoform	2.4	-	AESVELKELESK	681.871	2
	7	TR21279|c0_g5_i1	313	CdGST-S5	62.4	Sigma	LGHSLNSIR	498.775	2
							TVGYSESLAIAR	633.84	2
							TVGYSESLAIAR	633.84	2
							TVGYSESLAIAR	633.841	2
							TVGYSESLAIAR	633.841	2
							TVGYSESLAIAR	633.842	2
							TVGYSESLAIAR	633.843	2
							IEFSEWPNLKPK	744.401	2
							IEFSEWPNLKPK	496.603	3
							LTYFNLPGLGEPIR	530.63	3
							LTYFNLPGLGEPIR	795.441	2
							LTYFNLPGLGEPIR	530.63	3
							LTYFNLPGLGEPIR	795.442	2
							HHMMGQTDDEYYR	572.226	3
							KHHMMGQTDDEYYR	461.446	4
							IPTHQVPYLEVTDSSGK	935.984	2
							IPTHQVPYLEVTDSSGK	935.984	2
							IPTHQVPYLEVTDSSGK	624.325	3
							IPTHQVPYLEVTDSSGK	624.326	3
							IPTHQVPYLEVTDSSGK	935.985	2
							IPTHQVPYLEVTDSSGK	624.327	3
							IPTHQVPYLEVTDSSGK	624.328	3
		TR22477|c0_g1_i1	233	CdGST-S3	24.5	Sigma	LGHSLNSIR	498.775	2
							TVGYSESLAIAR	633.84	2
							TVGYSESLAIAR	633.84	2
							TVGYSESLAIAR	633.841	2
							TVGYSESLAIAR	633.841	2
							TVGYSESLAIAR	633.842	2
							TVGYSESLAIAR	633.843	2
							IEFSEWPNLKPK	744.401	2
							IEFSEWPNLKPK	496.603	3
							IPTHQLPYLEVTDSSGK	628.998	3
							IPTHQLPYLEVTDSSGK	628.998	3
		TR21279|c0_g3_i4	228	CdGST-S5	51.2	Sigma	LMAPELIK	457.774	2
							LMAPELIK	457.774	2
							LMAPELIK	465.771	2
							LMAPELIK	465.772	2
							LMAPELIK	465.772	2
							LMAPELIK	465.772	2
							CPSFAAHR	472.707	2
							CPSFAAHR	472.708	2
							CPSFAAHR	472.708	2
							CPSFAAHR	473.223	2
							CPSFAAHR	473.223	2
							CPSFAAHR	473.224	2
							HHPNEEEK	510.232	2
							LLDAVCNSLK	566.315	2
							LLDAVCNSLK	566.315	2
							LLDAVCNSLK	566.316	2
							LLDAVCNSLK	566.807	2
							LLDAVCNSLK	566.807	2
							LLDAVCNSLK	566.808	2
							LLDAVCNSLK	566.808	2
							LLDAVCNSLK	566.816	2
							LLDAVCNSLK	566.818	2
							IIGQCTDLNR	595.305	2
							IIGQCTDLNR	595.306	2
							IIGQCTDLNR	595.306	2
							IIGQCTDLNR	595.306	2
							LLDAVCNSLKESGGK	530.618	3
							LLDAVCNSLKESGGK	530.945	3
							LLDAVCNSLKESGGK	795.914	2
							LLDAVCNSLKESGGK	530.946	3
							LLDAVCNSLKESGGK	530.947	3
							LLDAVCNSLKESGGK	795.923	2
							LLDAVCNSLKESGGK	530.952	3
							HHMMGQTDDEYYR	572.226	3
							KHHMMGQTDDEYYR	461.446	4
		TR21279|c0_g4_i2	208	CdGST-S5	37.3	Sigma	CPSLAAHR	455.715	2
							CPSLAAHR	456.23	2
							EAVLEAYPK	510.275	2
							EAVLEAYPK	510.276	2
							EAVLEAYPK	510.276	2
							EAVLEAYPK	510.277	2
							EAVLEAYPK	510.277	2
							QAFAYPPMPK	583.291	2
							QAFAYPPMPK	583.292	2
							QAFAYPPMPK	583.292	2
							QAFAYPPMPK	583.293	2
							QAFAYPPMPK	583.293	2
							QAFAYPPMPK	583.294	2
							QAFAYPPMPK	583.306	2
							KQAFAYPPMPK	647.339	2
							KQAFAYPPMPK	647.339	2
							KQAFAYPPMPK	647.34	2
		TR21279|c0_g3_i1	168	CdGST-S5	38	Sigma	CPSLAAHR	455.715	2
							CPSLAAHR	456.23	2
							LMAPELIK	457.774	2
							LMAPELIK	457.774	2
							LMAPELIK	465.771	2
							LMAPELIK	465.772	2
							LMAPELIK	465.772	2
							LMAPELIK	465.772	2
							EAVLEAYPK	510.275	2
							EAVLEAYPK	510.276	2
							EAVLEAYPK	510.276	2
							EAVLEAYPK	510.277	2
							EAVLEAYPK	510.277	2
							LLEAVCNSLK	573.816	2
							THAFTYPPRPK	657.853	2
		TR21279|c0_g3_i2	123	CdGST-S5	33.6	Sigma	LMAPELIK	457.774	2
							LMAPELIK	457.774	2
							LMAPELIK	465.771	2
							LMAPELIK	465.772	2
							LMAPELIK	465.772	2
							LMAPELIK	465.772	2
							CPSFAAHR	472.707	2
							CPSFAAHR	472.708	2
							CPSFAAHR	472.708	2
							CPSFAAHR	473.223	2
							CPSFAAHR	473.223	2
							CPSFAAHR	473.224	2
							EAVLEACPK	508.76	2
							EAVLEACPK	508.76	2
							EAVLEACPK	508.76	2
							EAVLEACPK	508.76	2
							THAFTYPPRPK	657.853	2
		TR17112|c0_g1_i1	215	CdGST-Mu1	27.5	Mu	ISQSLAIIR	500.812	2
							ISQSLAIIR	500.813	2
							ISQSLAIIR	500.813	2
							ISQSLAIIR	500.814	2
							IKSYMESSR	558.773	2
							HNMIGSTPEER	643.795	2
							HNMIGSTPEER	643.796	2
							ISMIEGALIDLR	673.874	2
							ISMIEGALIDLR	673.874	2
							ISMIEGALIDLR	673.874	2
							IAYDDRFETLK	457.572	3
							ALGDKPYLTGSEPK	492.598	3
							ALGDKPYLTGSEPK	492.598	3
							ALGDKPYLTGSEPK	492.598	3
							ALGDKPYLTGSEPK	492.599	3
							ALGDKPYLTGSEPK	738.408	2
							AGYLENLPTVLQTWSK	607.317	3
							YIAEKHNMIGSTPEER	630.973	3
		TR15955|c0_g1_i1	187	CdGST-Mu2	10.2	Mu	LTQSDTILR	523.797	2
							LTQSDTILR	523.797	2
							MFQDHLSNR	582.269	2
							AQLSMINGALNDLR	766.4	2
							AQLSMINGALNDLR	766.401	2
							AQLSMINGALNDLR	511.27	3
							AQLSMINGALNDLR	511.27	3
							AQLSMINGALNDLR	511.598	3
							AQLSMINGALNDLR	766.894	2
							AQLSMINGALNDLR	766.902	2
							AQLSMINGALNDLR	511.604	3
		TR16211|c0_g1_i1	97	CdGST-S1	15.2	Sigma	LTYFNVR	456.752	2
							LTYFNVR	456.752	2
							AAVLQEFPK	501.786	2
							AAVLQEFPK	501.786	2
							AAVLQEFPK	501.787	2
							AAVLQEFPK	501.789	2
							IAFPPSPEAQGK	621.331	2
							IAFPPSPEAQGK	621.331	2
							IAFPPSPEAQGK	621.332	2
							FVLAATGTPFDDKR	513.273	3
		TR25587|c1_g1_i1	52	Expressed conserved protein	1.4	-	SSRIILSK	452.206	2
							ELRSLQPSSETLK	744.401	2
		TR25073|c0_g1_i1	51	Hypothetical protein	0.5	-	HCDNAFEK	510.233	2
		TR22711|c1_g1_i1	51	CdGST-S4	4.3	Sigma	LYYFNAR	473.745	2
							VGYSESMATAR	594.274	2
							VGYSESMATAR	594.274	2
							KHGYSTSDCSSA	650.399	2
	8	TR17112|c0_g1_i1	174	CdGST-Mu1	27.5	Mu	ISQSLAIIR	500.813	2
							WPLNGWSAR	543.779	2
							HNMIGSTPEER	643.795	2
							ISMIEGALIDLR	665.875	2
							ISMIEGALIDLR	673.875	2
							IAYDDRFETLK	685.853	2
							IAYDDRFETLK	457.572	3
							ALGDKPYLTGSEPK	492.599	3
							ALGDKPYLTGSEPK	738.399	2
							AGYLENLPTVLQTWSK	607.326	3
							AGYLENLPTVLQTWSK	910.486	2
							YIAEKHNMIGSTPEER	630.974	3
		TR21279|c0_g5_i1	142	CdGST-S5	59	Sigma	TVGYSESLAIAR	633.84	2
							IEFSEWPNLKPK	744.401	2
							IEFSEWPNLKPK	496.603	3
							LTYFNLPGLGEPIR	795.441	2
							LTYFNLPGLGEPIR	530.63	3
							HHMMGQTDDEYYR	572.226	3
							KHHMMGQTDDEYYR	461.446	4
							IPTHQVPYLEVTDSSGK	935.984	2
							IPTHQVPYLEVTDSSGK	624.326	3
		TR21279|c0_g3_i4	103	CdGST-S5	51.2	Sigma	LMAPELIK	457.774	2
							LMAPELIK	465.771	2
							CPSFAAHR	472.707	2
							CPSFAAHR	473.223	2
							HHPNEEEK	510.233	2
							LLDAVCNSLK	566.316	2
							LLDAVCNSLK	566.808	2
							LLDAVCNSLK	566.816	2
							IIGQCTDLNR	595.306	2
							LLDAVCNSLKESGGK	530.618	3
							LLDAVCNSLKESGGK	530.946	3
							HHMMGQTDDEYYR	572.226	3
							KHHMMGQTDDEYYR	461.446	4
		TR21279|c0_g4_i1	77	CdGST-S5	46.8	Sigma	LMAPELIK	457.774	2
							LMAPELIK	465.771	2
							CPSFAAHR	472.707	2
							CPSFAAHR	473.223	2
							EAVLEAYPK	510.276	2
							THAFTYPPMPK	653.321	2
							THAFTYPPMPK	653.321	2
		TR21279|c0_g3_i1	71	CdGST-S5	31.4	Sigma	LMAPELIK	457.774	2
							LMAPELIK	465.771	2
							EAVLEAYPK	510.276	2
							LLEAVCNSLK	573.815	2
							THAFTYPPRPK	657.854	2
		TR21279|c0_g4_i2	62	CdGST-S5	41.9	Sigma	LMAPELIK	457.774	2
							LMAPELIK	465.771	2
							CPSFAAHR	472.707	2
							CPSFAAHR	473.223	2
							EAVLEAYPK	510.276	2
							QAFAYPPMPK	583.292	2
							QAFAYPPMPK	583.292	2
							KQAFAYPPMPK	647.339	2
		TR21279|c0_g3_i2	53	CdGST-S5	33.6	Sigma	LMAPELIK	457.774	2
							LMAPELIK	465.771	2
							CPSFAAHR	472.707	2
							CPSFAAHR	473.223	2
							EAVLEACPK	508.76	2
							THAFTYPPRPK	657.854	2
		TR16124|c0_g1_i1	46	Meiosis-specific nuclear structural protein isoform	2.4	-	AESVELKELESK	681.871	2
	9	TR21279|c0_g5_i1	361	CdGST-S5	62.4	Sigma	LGHSLNSIR	498.775	2
							TVGYSESLAIAR	633.84	2
							TVGYSESLAIAR	633.84	2
							TVGYSESLAIAR	633.841	2
							TVGYSESLAIAR	633.841	2
							TVGYSESLAIAR	633.841	2
							TVGYSESLAIAR	633.842	2
							TVGYSESLAIAR	633.843	2
							IEFSEWPNLKPK	744.401	2
							IEFSEWPNLKPK	496.603	3
							IEFSEWPNLKPK	496.604	3
							LTYFNLPGLGEPIR	530.63	3
							LTYFNLPGLGEPIR	795.441	2
							LTYFNLPGLGEPIR	530.63	3
							LTYFNLPGLGEPIR	795.442	2
							HHMMGQTDDEYYR	572.226	3
							HHMMGQTDDEYYR	572.228	3
							KHHMMGQTDDEYYR	461.446	4
							KHHMMGQTDDEYYR	461.447	4
							IPTHQVPYLEVTDSSGK	935.984	2
							IPTHQVPYLEVTDSSGK	935.984	2
							IPTHQVPYLEVTDSSGK	624.325	3
							IPTHQVPYLEVTDSSGK	624.326	3
							IPTHQVPYLEVTDSSGK	935.985	2
							IPTHQVPYLEVTDSSGK	935.985	2
							IPTHQVPYLEVTDSSGK	624.327	3
							IPTHQVPYLEVTDSSGK	624.327	3
							IPTHQVPYLEVTDSSGK	624.328	3
		TR21279|c0_g3_i4	314	CdGST-S5	51.2	Sigma	LMAPELIK	457.774	2
							LMAPELIK	457.774	2
							LMAPELIK	457.775	2
							LMAPELIK	465.771	2
							LMAPELIK	465.772	2
							LMAPELIK	465.772	2
							LMAPELIK	465.772	2
							LMAPELIK	465.772	2
							CPSFAAHR	472.707	2
							CPSFAAHR	472.708	2
							CPSFAAHR	472.708	2
							CPSFAAHR	472.708	2
							CPSFAAHR	473.223	2
							CPSFAAHR	473.223	2
							CPSFAAHR	473.224	2
							CPSFAAHR	473.224	2
							HHPNEEEK	510.232	2
							LLDAVCNSLK	566.315	2
							LLDAVCNSLK	566.315	2
							LLDAVCNSLK	566.316	2
							LLDAVCNSLK	566.316	2
							LLDAVCNSLK	566.807	2
							LLDAVCNSLK	566.807	2
							LLDAVCNSLK	566.808	2
							LLDAVCNSLK	566.808	2
							LLDAVCNSLK	566.808	2
							LLDAVCNSLK	566.816	2
							LLDAVCNSLK	566.817	2
							LLDAVCNSLK	566.818	2
							IIGQCTDLNR	595.305	2
							IIGQCTDLNR	595.306	2
							IIGQCTDLNR	595.306	2
							IIGQCTDLNR	595.306	2
							IIGQCTDLNR	595.307	2
							LLDAVCNSLKESGGK	530.618	3
							LLDAVCNSLKESGGK	530.619	3
							LLDAVCNSLKESGGK	530.945	3
							LLDAVCNSLKESGGK	795.914	2
							LLDAVCNSLKESGGK	530.946	3
							LLDAVCNSLKESGGK	530.947	3
							LLDAVCNSLKESGGK	530.947	3
							LLDAVCNSLKESGGK	795.923	2
							LLDAVCNSLKESGGK	530.952	3
							LLDAVCNSLKESGGK	530.953	3
							HHMMGQTDDEYYR	572.226	3
							HHMMGQTDDEYYR	572.228	3
							KHHMMGQTDDEYYR	461.446	4
							KHHMMGQTDDEYYR	461.447	4
		TR22477|c0_g1_i1	273	CdGST-S3	24.5	Sigma	LGHSLNSIR	498.775	2
							TVGYSESLAIAR	633.84	2
							TVGYSESLAIAR	633.84	2
							TVGYSESLAIAR	633.841	2
							TVGYSESLAIAR	633.841	2
							TVGYSESLAIAR	633.841	2
							TVGYSESLAIAR	633.842	2
							TVGYSESLAIAR	633.843	2
							IEFSEWPNLKPK	744.401	2
							IEFSEWPNLKPK	496.603	3
							IEFSEWPNLKPK	496.604	3
							IPTHQLPYLEVTDSSGK	628.998	3
							IPTHQLPYLEVTDSSGK	628.998	3
		TR21279|c0_g4_i2	248	CdGST-S5	37.3	Sigma	CPSLAAHR	455.715	2
							CPSLAAHR	456.23	2
							EAVLEAYPK	510.275	2
							EAVLEAYPK	510.276	2
							EAVLEAYPK	510.276	2
							EAVLEAYPK	510.277	2
							EAVLEAYPK	510.277	2
							EAVLEAYPK	510.277	2
							QAFAYPPMPK	583.291	2
							QAFAYPPMPK	583.292	2
							QAFAYPPMPK	583.292	2
							QAFAYPPMPK	583.293	2
							QAFAYPPMPK	583.293	2
							QAFAYPPMPK	583.293	2
							QAFAYPPMPK	583.293	2
							QAFAYPPMPK	583.294	2
							QAFAYPPMPK	583.306	2
							KQAFAYPPMPK	647.339	2
							KQAFAYPPMPK	647.339	2
							KQAFAYPPMPK	647.34	2
							KQAFAYPPMPK	647.34	2
		TR21279|c0_g3_i2	149	CdGST-S5	33.6	Sigma	LMAPELIK	457.774	2
							LMAPELIK	457.774	2
							LMAPELIK	457.775	2
							LMAPELIK	465.771	2
							LMAPELIK	465.772	2
							LMAPELIK	465.772	2
							LMAPELIK	465.772	2
							LMAPELIK	465.772	2
							CPSFAAHR	472.707	2
							CPSFAAHR	472.708	2
							CPSFAAHR	472.708	2
							CPSFAAHR	472.708	2
							CPSFAAHR	473.223	2
							CPSFAAHR	473.223	2
							CPSFAAHR	473.224	2
							CPSFAAHR	473.224	2
							EAVLEACPK	508.76	2
							EAVLEACPK	508.76	2
							EAVLEACPK	508.76	2
							EAVLEACPK	508.76	2
							EAVLEACPK	508.761	2
							THAFTYPPRPK	657.853	2
		TR21279|c0_g3_i5	46	CdGST-S5	44	Sigma	HLPDEEEK	498.737	2
							HLPDEEEK	498.738	2
							HLPDEEEK	498.738	2
							HLPDEEEK	498.739	2
							HLPDEEEK	498.747	2
							LLEAVCNSLK	573.816	2
							HHMMGQTDDEYYR	572.226	3
							HHMMGQTDDEYYR	572.228	3
							KHHMMGQTDDEYYR	461.446	4
							KHHMMGQTDDEYYR	461.447	4
							IIGQCMDINLSYFEAR	649.313	3
		TR17112|c0_g1_i1	291	CdGST-Mu1	27.5	Mu	ISQSLAIIR	500.812	2
							ISQSLAIIR	500.813	2
							ISQSLAIIR	500.813	2
							ISQSLAIIR	500.813	2
							ISQSLAIIR	500.814	2
							IKSYMESSR	558.773	2
							HNMIGSTPEER	643.795	2
							HNMIGSTPEER	643.796	2
							ISMIEGALIDLR	673.874	2
							ISMIEGALIDLR	673.874	2
							ISMIEGALIDLR	673.874	2
							ISMIEGALIDLR	673.874	2
							IAYDDRFETLK	457.572	3
							IAYDDRFETLK	457.573	3
							ALGDKPYLTGSEPK	492.598	3
							ALGDKPYLTGSEPK	492.598	3
							ALGDKPYLTGSEPK	492.598	3
							ALGDKPYLTGSEPK	492.599	3
							ALGDKPYLTGSEPK	492.599	3
							ALGDKPYLTGSEPK	738.408	2
							AGYLENLPTVLQTWSK	607.317	3
							YIAEKHNMIGSTPEER	630.973	3
		TR15955|c0_g1_i1	187	CdGST-Mu2	10.2	Mu	LTQSDTILR	523.797	2
							LTQSDTILR	523.797	2
							MFQDHLSNR	582.269	2
							AQLSMINGALNDLR	766.4	2
							AQLSMINGALNDLR	766.401	2
							AQLSMINGALNDLR	511.27	3
							AQLSMINGALNDLR	511.27	3
							AQLSMINGALNDLR	511.598	3
							AQLSMINGALNDLR	766.894	2
							AQLSMINGALNDLR	766.902	2
							AQLSMINGALNDLR	511.604	3
		TR16211|c0_g1_i1	97	CdGST-S1	15.2	Sigma	LTYFNVR	456.752	2
							LTYFNVR	456.752	2
							AAVLQEFPK	501.786	2
							AAVLQEFPK	501.786	2
							AAVLQEFPK	501.787	2
							AAVLQEFPK	501.787	2
							AAVLQEFPK	501.789	2
							IAFPPSPEAQGK	621.331	2
							IAFPPSPEAQGK	621.331	2
							IAFPPSPEAQGK	621.332	2
							FVLAATGTPFDDKR	513.273	3
		TR25587|c1_g1_i1	52	Expressed conserved protein	1.4	-	SSRIILSK	452.206	2
							ELRSLQPSSETLK	744.401	2
		TR25073|c0_g1_i1	51	Hypothetical protein	0.5	-	HCDNAFEK	510.233	2
		TR22711|c1_g1_i1	47	CdGST-S4	7.7	Sigma	LYYFNAR	473.745	2
							LPYFEVTK	498.776	2
							FAPSMEEESK	585.755	2
							VGYSESMATAR	594.274	2
							VGYSESMATAR	594.274	2
							VGYSESMATAR	594.274	2
							KHGYSTSDCSSA	650.399	2
	10	TR16211|c0_g1_i1	136	CdGST-S1	22	Sigma	LTYFNVR	456.753	2
							AAVLQEFPK	501.786	2
							YPEFSAHR	503.743	2
							DAFLKEQGPK	566.805	2
							IAFPPSPEAQGK	621.333	2
							FVLAATGTPFDDK	691.356	2
							FVLAATGTPFDDKR	513.274	3
		TR21279|c0_g3_i8	88	CdGST-S5	24	Sigma	LMAPELIK	465.772	2
							TVGYSESLAIAR	633.841	2
							K.IPTHQVPYLEVTDSSGK.T	624.326	3
		TR21279|c0_g4_i2	72	CdGST-S5	33	Sigma	LMAPELIK	465.772	2
							EAVLEAYPK	510.276	2
							QAFAYPPMPK	583.292	2
							KQAFAYPPMPK	647.339	2
		TR15955|c0_g1_i1	61	CdGST-Mu2	2	Mu	LTQSDTILR	523.797	2
		TR17112|c0_g1_i1	56	CdGST-Mu1	10	Mu	ISQSLAIIR	500.813	2
							IAYDDRFETLK	457.572	3
							ALGDKPYLTGSEPK	492.599	3
		TR21279|c0_g3_i4	53	CdGST-S5	26	Sigma	LMAPELIK	465.772	2
							IIGQCTDLNR	595.306	2
							LLDAVCNSLKESGGK	530.946	3
		TR22856|c3_g2_i5	51	Hypothetical protein	5	-	KNSLINSK	452.206	2
		TR21279|c0_g3_i2	50	CdGST-S5	16	Sigma	LMAPELIK	465.772	2
							EAVLEACPK	508.76	2
	11	TR17112|c0_g1_i1	375	CdGST-Mu1	27	Mu	ISQSLAIIR	500.813	2
							WPLNGWSAR	543.779	2
							HNMIGSTPEER	643.797	2
							ISMIEGALIDLR	665.875	2
							ISMIEGALIDLR	673.875	2
							IAYDDRFETLK	685.853	2
							IAYDDRFETLK	457.572	3
							ALGDKPYLTGSEPK	492.598	3
							ALGDKPYLTGSEPK	738.399	2
							AGYLENLPTVLQTWSK	607.326	3
							AGYLENLPTVLQTWSK	910.486	2
							YIAEKHNMIGSTPEER	630.974	3
		TR21279|c0_g3_i8	370	CdGST-S5	62	Sigma	LMAPELIK	457.774	2
							LMAPELIK	465.772	2
							CPSFAAHR	473.224	2
							QMMNTTEL	492.732	2
							HLPDQEEK	498.246	2
							HLPDEEEK	498.738	2
							EAVLEACPK	508.761	2
							HHPNEEEK	510.233	2
							EAVLEAYPK	510.277	2
							LLDAVCNSLK	566.808	2
							LLEAVCNSLK	573.816	2
							QAFAYPPMPK	583.292	2
							IIGQCTDLNR	595.306	2
							IIGQCMDLNR	618.3	2
							TVGYSESLAIAR	633.84	2
							KQAFAYPPMPK	647.34	2
							THAFTYPPMPK	653.322	2
							THAFTYPPRPK	657.854	2
							IEFSEWPNLKPK	744.401	2
							IEFSEWPNLKPK	496.603	3
							LTYFNLPGLGEPIR	530.63	3
							LTYFNLPGLGEPIR	795.441	2
							LLDAVCNSLKESGGK	530.946	3
							LLEAVCNSLKESGGK	535.618	3
							HHMMGQTDDEYYR	572.228	3
							KHHMMGQTDDEYYR	461.446	4
							KHHMMGQTDDEYYR	614.926	3
							IPTHQVPYLEVTDSSGK	935.984	2
							IPTHQVPYLEVTDSSGK	624.326	3
							IIGQCMDINLSYFEAR	649.313	3
		TR16211|c0_g1_i1	209	CdGST-S1	22	Sigma	LTYFNVR	456.752	2
							AAVLQEFPK	501.786	2
							YPEFSAHR	503.743	2
							DAFLKEQGPK	566.805	2
							IAFPPSPEAQGK	621.333	2
							FVLAATGTPFDDK	691.356	2
							FVLAATGTPFDDKR	513.274	3
		TR15955|c0_g1_i1	114	CdGST-Mu2	7	Mu	LTQSDTILR	523.797	2
							AITGMNKFHSQII	492.598	3
							AQLSMINGALNDLR	511.269	3
							AQLSMINGALNDLR	766.402	2
		TR22711|c1_g1_i2	57	CdGST-S4	7	Sigma	TYSFSVGR	458.789	2
							LYYFNAR	473.744	2
							FAPSMEEESK	585.754	2
							VGYSESMATAR	594.274	2
							QSTEILTASLK	595.829	2
							KHGYSTSDCSSA	650.398	2
							FAPSMEEESKQK	476.225	3
							LPYFEVTKESGEK	509.598	3
		TR24735|c0_g1_i2	55	Unnamed protein product	2	-	HLNPEEEK	498.246	2
							EKCTGGTVSK	533.776	2
							GIKTNEDNDTANINS	536.277	3
							ALSAQNPALYVFPGGGLSTEGSALFALQGFTMLLGGGFTGRTAPNWWK	1652.94	3
		TR22856|c3_g2_i5	51	Hypothetical protein	5	-	KNSLINSK	452.206	2
		TR16124|c0_g1_i1	46	Meiosis-specific nuclear structural protein isoform	2	-	AESVELKELESK	681.871	2
	12	TR21279|c0_g5_i1	220	CdGST-S5	58	Sigma	CPSLAAHR	456.23	2
							LMAPELIK	457.774	2
							LMAPELIK	465.771	2
							CPSFAAHR	473.223	2
							LGHSLNSIR	498.775	2
							EAVLEACPK	508.76	2
							HHPNEEEK	510.232	2
							EAVLEAYPK	510.276	2
							LLDAVCNSLK	566.808	2
							QAFAYPPMPK	583.293	2
							IIGQCTDLNR	595.306	2
							VGYSESLAIAR	633.84	2
							KQAFAYPPMPK	647.339	2
							THAFTYPPRPK	657.853	2
							IEFSEWPNLKPK	744.401	2
							IEFSEWPNLKPK	496.603	3
							LTYFNLPGLGEPIR	530.63	3
							LTYFNLPGLGEPIR	795.441	2
							LLDAVCNSLKESGGK	530.945	3
							LLDAVCNSLKESGGK	795.914	2
							HHMMGQTDDEYYR	572.226	3
							KHHMMGQTDDEYYR	461.446	4
							IPTHQVPYLEVTDSSGK	935.984	2
							IPTHQVPYLEVTDSSGK	624.325	3
		TR17112|c0_g1_i1	209	CdGST-Mu1	27	Mu	ISQSLAIIR	500.812	2
							IKSYMESSR	558.773	2
							HNMIGSTPEER	643.795	2
							ISMIEGALIDLR	673.874	2
							IAYDDRFETLK	457.572	3
							ALGDKPYLTGSEPK	492.598	3
							ALGDKPYLTGSEPK	738.408	2
							AGYLENLPTVLQTWSK	607.317	3
							YIAEKHNMIGSTPEER	630.973	3
		TR15955|c0_g1_i1	187	CdGST-Mu2	10	Mu	LTQSDTILR	523.797	2
							MFQDHLSNR	582.269	2
							AQLSMINGALNDLR	766.401	2
							AQLSMINGALNDLR	511.27	3
		TR16211|c0_g1_i1	82	CdGST-S1	15	Sigma	LTYFNVR	456.752	2
							AAVLQEFPK	501.786	2
							IAFPPSPEAQGK	621.332	2
							FVLAATGTPFDDKR	513.273	3
		TR22711|c1_g1_i1	51	CdGST-S4	3	Sigma	LYYFNAR	473.745	2
							VGYSESMATAR	594.274	2
	13	TR21279|c0_g5_i1	404	CdGST-S5	62.4	Sigma	LGHSLNSIR	498.775	2
							TVGYSESLAIAR	633.84	2
							TVGYSESLAIAR	633.84	2
							TVGYSESLAIAR	633.841	2
							TVGYSESLAIAR	633.841	2
							TVGYSESLAIAR	633.841	2
							TVGYSESLAIAR	633.841	2
							TVGYSESLAIAR	633.842	2
							TVGYSESLAIAR	633.843	2
							IEFSEWPNLKPK	744.401	2
							IEFSEWPNLKPK	496.603	3
							IEFSEWPNLKPK	496.604	3
							IEFSEWPNLKPK	496.604	3
							LTYFNLPGLGEPIR	530.63	3
							LTYFNLPGLGEPIR	795.441	2
							LTYFNLPGLGEPIR	530.63	3
							LTYFNLPGLGEPIR	795.442	2
							HHMMGQTDDEYYR	572.226	3
							HHMMGQTDDEYYR	572.228	3
							KHHMMGQTDDEYYR	461.446	4
							KHHMMGQTDDEYYR	461.447	4
							IPTHQVPYLEVTDSSGK	935.984	2
							IPTHQVPYLEVTDSSGK	935.984	2
							IPTHQVPYLEVTDSSGK	624.325	3
							IPTHQVPYLEVTDSSGK	935.984	2
							IPTHQVPYLEVTDSSGK	624.326	3
							IPTHQVPYLEVTDSSGK	935.985	2
							IPTHQVPYLEVTDSSGK	935.985	2
							IPTHQVPYLEVTDSSGK	624.327	3
							IPTHQVPYLEVTDSSGK	624.327	3
							IPTHQVPYLEVTDSSGK	624.327	3
							IPTHQVPYLEVTDSSGK	624.328	3
		TR21279|c0_g3_i4	373	CdGST-S5	51.2	Sigma	LMAPELIK	457.774	2
							LMAPELIK	457.774	2
							LMAPELIK	457.774	2
							LMAPELIK	457.775	2
							LMAPELIK	465.771	2
							LMAPELIK	465.772	2
							LMAPELIK	465.772	2
							LMAPELIK	465.772	2
							LMAPELIK	465.772	2
							LMAPELIK	465.772	2
							CPSFAAHR	472.707	2
							CPSFAAHR	472.707	2
							CPSFAAHR	472.708	2
							CPSFAAHR	472.708	2
							CPSFAAHR	472.708	2
							CPSFAAHR	473.223	2
							CPSFAAHR	473.223	2
							CPSFAAHR	473.223	2
							CPSFAAHR	473.224	2
							CPSFAAHR	473.224	2
							HHPNEEEK	510.232	2
							LLDAVCNSLK	566.315	2
							LLDAVCNSLK	566.315	2
							LLDAVCNSLK	566.316	2
							LLDAVCNSLK	566.316	2
							LLDAVCNSLK	566.807	2
							LLDAVCNSLK	566.807	2
							LLDAVCNSLK	566.808	2
							LLDAVCNSLK	566.808	2
							LLDAVCNSLK	566.808	2
							LLDAVCNSLK	566.808	2
							LLDAVCNSLK	566.816	2
							LLDAVCNSLK	566.817	2
							LLDAVCNSLK	566.817	2
							LLDAVCNSLK	566.818	2
							IIGQCTDLNR	595.305	2
							IIGQCTDLNR	595.306	2
							IIGQCTDLNR	595.306	2
							IIGQCTDLNR	595.306	2
							IIGQCTDLNR	595.306	2
							IIGQCTDLNR	595.307	2
							LLDAVCNSLKESGGK	530.618	3
							LLDAVCNSLKESGGK	530.619	3
							LLDAVCNSLKESGGK	530.945	3
							LLDAVCNSLKESGGK	795.914	2
							LLDAVCNSLKESGGK	530.946	3
							LLDAVCNSLKESGGK	530.946	3
							LLDAVCNSLKESGGK	530.947	3
							LLDAVCNSLKESGGK	530.947	3
							LLDAVCNSLKESGGK	795.923	2
							LLDAVCNSLKESGGK	530.952	3
							LLDAVCNSLKESGGK	530.952	3
							LLDAVCNSLKESGGK	530.953	3
							HHMMGQTDDEYYR	572.226	3
							HHMMGQTDDEYYR	572.228	3
							KHHMMGQTDDEYYR	461.446	4
							KHHMMGQTDDEYYR	461.447	4
		TR21279|c0_g4_i2	315	CdGST-S5	37.3	Sigma	CPSLAAHR	455.715	2
							CPSLAAHR	456.23	2
							EAVLEAYPK	510.275	2
							EAVLEAYPK	510.276	2
							EAVLEAYPK	510.276	2
							EAVLEAYPK	510.276	2
							EAVLEAYPK	510.277	2
							EAVLEAYPK	510.277	2
							EAVLEAYPK	510.277	2
							QAFAYPPMPK	583.291	2
							QAFAYPPMPK	583.292	2
							QAFAYPPMPK	583.292	2
							QAFAYPPMPK	583.292	2
							QAFAYPPMPK	583.292	2
							QAFAYPPMPK	583.293	2
							QAFAYPPMPK	583.293	2
							QAFAYPPMPK	583.293	2
							QAFAYPPMPK	583.293	2
							QAFAYPPMPK	583.294	2
							QAFAYPPMPK	583.306	2
							KQAFAYPPMPK	647.339	2
							KQAFAYPPMPK	647.339	2
							KQAFAYPPMPK	647.339	2
							KQAFAYPPMPK	647.339	2
							KQAFAYPPMPK	647.34	2
							KQAFAYPPMPK	647.34	2
		TR22477|c0_g1_i1	308	CdGST-S3	24.5	Sigma	LGHSLNSIR	498.775	2
							TVGYSESLAIAR	633.84	2
							TVGYSESLAIAR	633.84	2
							TVGYSESLAIAR	633.841	2
							TVGYSESLAIAR	633.841	2
							TVGYSESLAIAR	633.841	2
							TVGYSESLAIAR	633.841	2
							TVGYSESLAIAR	633.842	2
							TVGYSESLAIAR	633.843	2
							IEFSEWPNLKPK	744.401	2
							IEFSEWPNLKPK	496.603	3
							IEFSEWPNLKPK	496.604	3
							IEFSEWPNLKPK	496.604	3
							IPTHQLPYLEVTDSSGK	628.998	3
							IPTHQLPYLEVTDSSGK	628.998	3
		TR21279|c0_g3_i2	170	CdGST-S5	33.6	Sigma	LMAPELIK	457.774	2
							LMAPELIK	457.774	2
							LMAPELIK	457.774	2
							LMAPELIK	457.775	2
							LMAPELIK	465.771	2
							LMAPELIK	465.772	2
							LMAPELIK	465.772	2
							LMAPELIK	465.772	2
							LMAPELIK	465.772	2
							LMAPELIK	465.772	2
							CPSFAAHR	472.707	2
							CPSFAAHR	472.707	2
							CPSFAAHR	472.708	2
							CPSFAAHR	472.708	2
							CPSFAAHR	472.708	2
							CPSFAAHR	473.223	2
							CPSFAAHR	473.223	2
							CPSFAAHR	473.223	2
							CPSFAAHR	473.224	2
							CPSFAAHR	473.224	2
							EAVLEACPK	508.76	2
							EAVLEACPK	508.76	2
							EAVLEACPK	508.76	2
							EAVLEACPK	508.76	2
							EAVLEACPK	508.76	2
							EAVLEACPK	508.761	2
							THAFTYPPRPK	657.853	2
		TR21279|c0_g3_i5	46	CdGST-S5	44	Sigma	HLPDEEEK	498.737	2
							HLPDEEEK	498.737	2
							HLPDEEEK	498.738	2
							HLPDEEEK	498.738	2
							HLPDEEEK	498.739	2
							HLPDEEEK	498.747	2
							LLEAVCNSLK	573.816	2
							HHMMGQTDDEYYR	572.226	3
							HHMMGQTDDEYYR	572.228	3
							KHHMMGQTDDEYYR	461.446	4
							KHHMMGQTDDEYYR	461.447	4
							IIGQCMDINLSYFEAR	649.313	3
		TR17112|c0_g1_i1	291	CdGST-Mu1	27.5	Mu	ISQSLAIIR	500.812	2
							ISQSLAIIR	500.813	2
							ISQSLAIIR	500.813	2
							ISQSLAIIR	500.813	2
							ISQSLAIIR	500.814	2
							IKSYMESSR	558.773	2
							HNMIGSTPEER	643.795	2
							HNMIGSTPEER	643.796	2
							ISMIEGALIDLR	673.874	2
							ISMIEGALIDLR	673.874	2
							ISMIEGALIDLR	673.874	2
							ISMIEGALIDLR	673.874	2
							IAYDDRFETLK	457.572	3
							IAYDDRFETLK	457.573	3
							ALGDKPYLTGSEPK	492.598	3
							ALGDKPYLTGSEPK	492.598	3
							ALGDKPYLTGSEPK	492.598	3
							ALGDKPYLTGSEPK	492.599	3
							ALGDKPYLTGSEPK	492.599	3
							ALGDKPYLTGSEPK	738.408	2
							AGYLENLPTVLQTWSK	607.317	3
							YIAEKHNMIGSTPEER	630.973	3
		TR15955|c0_g1_i1	187	CdGST-Mu2	10.2	Mu	LTQSDTILR	523.797	2
							LTQSDTILR	523.797	2
							MFQDHLSNR	582.269	2
							AQLSMINGALNDLR	766.4	2
							AQLSMINGALNDLR	766.401	2
							AQLSMINGALNDLR	511.27	3
							AQLSMINGALNDLR	511.27	3
							AQLSMINGALNDLR	511.598	3
							AQLSMINGALNDLR	766.894	2
							AQLSMINGALNDLR	766.902	2
							AQLSMINGALNDLR	511.604	3
		TR16211|c0_g1_i1	97	CdGST-S1	15.2	Sigma	LTYFNVR	456.752	2
							LTYFNVR	456.752	2
							AAVLQEFPK	501.786	2
							AAVLQEFPK	501.786	2
							AAVLQEFPK	501.787	2
							AAVLQEFPK	501.787	2
							AAVLQEFPK	501.789	2
							IAFPPSPEAQGK	621.331	2
							IAFPPSPEAQGK	621.331	2
							IAFPPSPEAQGK	621.332	2
							FVLAATGTPFDDKR	513.273	3
		TR25587|c1_g1_i1	52	Expressed conserved protein	1.4	-	SSRIILSK	452.206	2
							ELRSLQPSSETLK	744.401	2
		TR25073|c0_g1_i1	51	Hypothetical protein	0.5	-	HCDNAFEK	510.233	2
							HCDNAFEK	510.233	2
		TR22711|c1_g1_i1	47	CdGST-S4	10.5	Sigma	LYYFNAR	473.745	2
							LPYFEVTK	498.776	2
							FAPSMEEESK	585.755	2
							VGYSESMATAR	594.274	2
							VGYSESMATAR	594.274	2
							VGYSESMATAR	594.274	2
							VGYSESMATAR	594.274	2
							KHGYSTSDCSSA	650.399	2
							LGLSSFQLESQRAHR	864.902	2
	14	TR17112|c0_g1_i1	375	CdGST-Mu1	27	Mu	ISQSLAIIR	500.813	2
							WPLNGWSAR	543.779	2
							HNMIGSTPEER	643.797	2
							ISMIEGALIDLR	665.875	2
							ISMIEGALIDLR	673.875	2
							IAYDDRFETLK	685.853	2
							IAYDDRFETLK	457.572	3
							ALGDKPYLTGSEPK	492.598	3
							ALGDKPYLTGSEPK	738.399	2
							AGYLENLPTVLQTWSK	607.326	3
							AGYLENLPTVLQTWSK	910.486	2
							YIAEKHNMIGSTPEER	630.974	3
		TR21279|c0_g3_i8	370	CdGST-S5	62	Sigma	LMAPELIK	457.774	2
							LMAPELIK	465.772	2
							CPSFAAHR	473.224	2
							QMMNTTEL	492.732	2
							HLPDQEEK	498.246	2
							HLPDEEEK	498.738	2
							EAVLEACPK	508.761	2
							HHPNEEEK	510.233	2
							EAVLEAYPK	510.277	2
							LLDAVCNSLK	566.808	2
							LLEAVCNSLK	573.816	2
							QAFAYPPMPK	583.292	2
							IIGQCTDLNR	595.306	2
							IIGQCMDLNR	618.3	2
							TVGYSESLAIAR	633.84	2
							KQAFAYPPMPK	647.34	2
							THAFTYPPMPK	653.322	2
							THAFTYPPRPK	657.854	2
							IEFSEWPNLKPK	744.401	2
							IEFSEWPNLKPK	496.603	3
							LTYFNLPGLGEPIR	530.63	3
							LTYFNLPGLGEPIR	795.441	2
							LLDAVCNSLKESGGK	530.946	3
							LLEAVCNSLKESGGK	535.618	3
							HHMMGQTDDEYYR	572.228	3
							KHHMMGQTDDEYYR	461.446	4
							KHHMMGQTDDEYYR	614.926	3
							IPTHQVPYLEVTDSSGK	935.984	2
							IPTHQVPYLEVTDSSGK	624.326	3
							IIGQCMDINLSYFEAR	649.313	3
		TR16211|c0_g1_i1	209	CdGST-S1	22	Sigma	LTYFNVR	456.752	2
							AAVLQEFPK	501.786	2
							YPEFSAHR	503.743	2
							DAFLKEQGPK	566.805	2
							IAFPPSPEAQGK	621.333	2
							FVLAATGTPFDDK	691.356	2
							FVLAATGTPFDDKR	513.274	3
		TR15955|c0_g1_i1	114	CdGST-Mu2	10.2	Mu	LTQSDTILR	523.797	2
							AITGMNKFHSQII	492.598	3
							AQLSMINGALNDLR	511.269	3
							AQLSMINGALNDLR	766.402	2
		TR22711|c1_g1_i2	57	CdGST-S4	7	Sigma	TYSFSVGR	458.789	2
							LYYFNAR	473.744	2
							FAPSMEEESK	585.754	2
							VGYSESMATAR	594.274	2
							QSTEILTASLK	595.829	2
							KHGYSTSDCSSA	650.398	2
							FAPSMEEESKQK	476.225	3
							LPYFEVTKESGEK	509.598	3
		TR24735|c0_g1_i2	55	Unnamed protein product	2	-	HLNPEEEK	498.246	2
							EKCTGGTVSK	533.776	2
							GIKTNEDNDTANINS	536.277	3
							ALSAQNPALYVFPGGGLSTEGSALFALQGFTMLLGGGFTGRTAPNWWK	1652.94	3
		TR22856|c3_g2_i5	51	Hypothetical protein	5	-	KNSLINSK	452.206	2
		TR16124|c0_g1_i1	46	Meiosis-specific nuclear structural protein isoform	2	-	AESVELKELESK	681.871	2
	15	TR21279|c0_g3_i8	167	CdGST-S5	37	Sigma	LMAPELIK	465.772	2
							LMAPELIK	465.772	2
							LLEAVCNSLK	573.815	2
							IIGQCMDLNR	618.298	2
							TVGYSESLAIAR	633.84	2
							TVGYSESLAIAR	633.84	2
							TVGYSESLAIAR	633.841	2
							IPTHQVPYLEVTDSSGK	624.325	3
							IPTHQVPYLEVTDSSGK	624.326	3
							IPTHQVPYLEVTDSSGK	624.326	3
		TR21279|c0_g4_i1	88	CdGST-S5	36.4	Sigma	LMAPELIK	465.772	2
							LMAPELIK	465.772	2
							EAVLEAYPK	510.276	2
							EAVLEAYPK	510.276	2
							THAFTYPPMPK	653.322	2
							THAFTYPPMPK	653.322	2
		TR15955|c0_g1_i1	152	CdGST-Mu2	21.3	Mu	LTQSDTILR	523.797	2
							LTQSDTILR	523.798	2
							QQNGPMGWR	545.318	2
							MFQDHLSNR	582.269	2
							NNFLKDLPDALK	463.26	3
							AQLSMINGALNDLR	766.401	2
							AQLSMINGALNDLR	511.27	3
							AQLSMINGALNDLR	766.893	2
							AQLSMINGALNDLR	511.598	3
							AQLSMINGALNDLR	766.902	2
							AQLSMINGALNDLR	511.604	3
							FVHTCYSPGLAENK	541.595	3
		TR22711|c1_g1_i2	107	CdGST-S4	9.6	Sigma	LPYFEVTK	498.776	2
							FAPSMEEESK	585.755	2
							VGYSESMATAR	594.273	2
							NTDCLIKMGK	598.302	2
							FAPSMEEESKQK	476.558	3
							LPYFEVTKESGEK	509.598	3
							VIGQCQDLNAEVAK	772.893	2
							VIGQCQDLNAEVAK	515.598	3
		TR17112|c0_g1_i1	78	CdGST-Mu1	14.6	Mu	ISQSLAIIR	500.813	2
							ISMIEGALIDLR	673.873	2
							IAYDDRFETLK	457.572	3
							ALGDKPYLTGSEPK	492.599	3
		TR16211|c0_g1_i1	60	CdGST-S1	15.2	Sigma	LTYFNVR	456.752	2
							AAVLQEFPK	501.786	2
							IAFPPSPEAQGK	621.332	2
							IAFPPSPEAQGK	621.332	2
							FVLAATGTPFDDKR	513.274	3
		TR21279|c0_g3_i4	50	CdGST-S5	22.8	Sigma	LMAPELIK	465.772	2
							LMAPELIK	465.772	2
							LLDAVCNSLK	566.808	2
							LLDAVCNSLK	566.808	2
							IIGQCTDLNR	595.305	2
							IIGQCTDLNR	595.305	2
	16	TR21279|c0_g3_i4	181	CdGST-S5	52	Sigma	ADGSR	504.247	1
							LMAPELIK	457.774	2
							LMAPELIK	465.255	2
							LMAPELIK	465.772	2
							CPSFAAHR	472.708	2
							CPSFAAHR	473.224	2
							CPSFAAHR	473.709	2
							CPSFAAHR	473.725	2
							HHPNEEEK	510.232	2
							LLDAVCNSLK	566.292	2
							LLDAVCNSLK	566.316	2
							LLDAVCNSLK	566.807	2
							LLDAVCNSLK	566.817	2
							IIGQCTDLNR	595.305	2
							LLDAVCNSLKESGGK	795.422	2
							LLDAVCNSLKESGGK	530.618	3
							LLDAVCNSLKESGGK	530.945	3
							LLDAVCNSLKESGGK	795.915	2
							LLDAVCNSLKESGGK	795.923	2
							LLDAVCNSLKESGGK	530.952	3
							LLDAVCNSLKESGGK	531.283	3
							HHMMGQTDDEYYR	572.228	3
							KHHMMGQTDDEYYR	461.446	4
		TR21279|c0_g5_i1	128	CdGST-S5	59	Sigma	TVGYSESLAIAR	633.841	2
							IEFSEWPNLKPK	496.603	3
							LTYFNLPGLGEPIR	795.441	2
							LTYFNLPGLGEPIR	530.63	3
							HHMMGQTDDEYYR	572.228	3
							KHHMMGQTDDEYYR	461.446	4
							IPTHQVPYLEVTDSSGK	935.984	2
							IPTHQVPYLEVTDSSGK	624.326	3
		TR21279|c0_g4_i2	122	CdGST-S5	41.4	Sigma	ADGSR	504.247	1
							LMAPELIK	457.774	2
							LMAPELIK	465.255	2
							LMAPELIK	465.772	2
							CPSFAAHR	472.708	2
							CPSFAAHR	473.224	2
							CPSFAAHR	473.709	2
							CPSFAAHR	473.725	2
							EAVLEAYPK	510.276	2
							QAFAYPPMPK	583.291	2
							QAFAYPPMPK	583.291	2
							KQAFAYPPMPK	647.339	2
							KQAFAYPPMPK	647.339	2
		TR21279|c0_g3_i2	68	CdGST-S5	33.6	Sigma	ADGSR	504.247	1
							LMAPELIK	457.774	2
							LMAPELIK	465.255	2
							LMAPELIK	465.772	2
							CPSFAAHR	472.708	2
							CPSFAAHR	473.224	2
							CPSFAAHR	473.709	2
							CPSFAAHR	473.725	2
							EAVLEACPK	508.759	2
							THAFTYPPRPK	657.853	2
		TR21279|c0_g3_i7	62	CdGST-S5	31.7	Sigma	ADGSR	504.247	1
							LMAPELIK	457.774	2
							LMAPELIK	465.255	2
							LMAPELIK	465.772	2
							CPSFAAHR	472.708	2
							CPSFAAHR	473.224	2
							CPSFAAHR	473.709	2
							CPSFAAHR	473.725	2
							HLPDQEEK	498.245	2
							HHMMGQTDDEYYR	572.228	3
							KHHMMGQTDDEYYR	461.446	4
		TR17112|c0_g1_i1	70	CdGST-Mu1	11.1	Mu	ISQSLAIIR	500.812	2
							ISMIEGALIDLR	673.874	2
							ALGDKPYLTGSEPK	492.598	3
	17	TR16211|c0_g1_i1	136	CdGST-S1	22	Sigma	LTYFNVR	456.753	2
							AAVLQEFPK	501.786	2
							YPEFSAHR	503.743	2
							DAFLKEQGPK	566.805	2
							IAFPPSPEAQGK	621.333	2
							FVLAATGTPFDDK	691.356	2
							FVLAATGTPFDDKR	513.274	3
		TR21279|c0_g3_i8	88	CdGST-S5	24	Sigma	LMAPELIK	465.772	2
							TVGYSESLAIAR	633.841	2
							IPTHQVPYLEVTDSSGK	624.326	3
		TR21279|c0_g4_i2	72	CdGST-S5	33	Sigma	LMAPELIK	465.772	2
							EAVLEAYPK	510.276	2
							QAFAYPPMPK	583.292	2
							KQAFAYPPMPK	647.339	2
		TR15955|c0_g1_i1	61	CdGST-Mu2	2	Mu	LTQSDTILR	523.797	2
		TR17112|c0_g1_i1	56	CdGST-Mu1	10	Mu	ISQSLAIIR	500.813	2
							IAYDDRFETLK	457.572	3
							ALGDKPYLTGSEPK	492.599	3
		TR21279|c0_g3_i4	53	CdGST-S5	26	Sigma	LMAPELIK	465.772	2
							IIGQCTDLNR	595.306	2
							LLDAVCNSLKESGGK	530.946	3
		TR22856|c3_g2_i5	51	Phosrestin-1	5	-	KNSLINSK	452.206	2
		TR21279|c0_g3_i2	50	CdGST-S5	16	Sigma	LMAPELIK	465.772	2
							EAVLEACPK	508.76	2
	18	TR21279|c0_g5_i1	180	CdGST-S5	59	Sigma	TVGYSESLAIAR	633.84	2
							TVGYSESLAIAR	633.841	2
							IEFSEWPNLKPK	744.401	2
							IEFSEWPNLKPK	496.603	3
							LTYFNLPGLGEPIR	530.63	3
							LTYFNLPGLGEPIR	795.441	2
							LTYFNLPGLGEPIR	530.63	3
							LTYFNLPGLGEPIR	795.442	2
							HHMMGQTDDEYYR	572.226	3
							KHHMMGQTDDEYYR	461.446	4
							IPTHQVPYLEVTDSSGK	935.984	2
							IPTHQVPYLEVTDSSGK	935.984	2
							IPTHQVPYLEVTDSSGK	624.325	3
							IPTHQVPYLEVTDSSGK	624.327	3
		TR21279|c0_g3_i4	180	CdGST-S5	51.2	Sigma	LMAPELIK	457.774	2
							LMAPELIK	457.774	2
							LMAPELIK	465.771	2
							LMAPELIK	465.772	2
							CPSFAAHR	472.707	2
							CPSFAAHR	472.708	2
							CPSFAAHR	473.223	2
							CPSFAAHR	473.223	2
							HHPNEEEK	510.232	2
							LLDAVCNSLK	566.315	2
							LLDAVCNSLK	566.315	2
							LLDAVCNSLK	566.807	2
							LLDAVCNSLK	566.808	2
							LLDAVCNSLK	566.816	2
							IIGQCTDLNR	595.306	2
							IIGQCTDLNR	595.306	2
							LLDAVCNSLKESGGK	530.618	3
							LLDAVCNSLKESGGK	530.945	3
							LLDAVCNSLKESGGK	795.914	2
							LLDAVCNSLKESGGK	530.946	3
							LLDAVCNSLKESGGK	795.923	2
							LLDAVCNSLKESGGK	530.952	3
							HHMMGQTDDEYYR	572.226	3
							KHHMMGQTDDEYYR	461.446	4
		TR21279|c0_g4_i2	168	CdGST-S5	37.3	Sigma	CPSLAAHR	455.715	2
							CPSLAAHR	456.23	2
							EAVLEAYPK	510.275	2
							EAVLEAYPK	510.276	2
							QAFAYPPMPK	583.291	2
							QAFAYPPMPK	583.292	2
							QAFAYPPMPK	583.292	2
							QAFAYPPMPK	583.293	2
							KQAFAYPPMPK	647.339	2
							KQAFAYPPMPK	647.339	2
							KQAFAYPPMPK	647.34	2
		TR22477|c0_g1_i1	124	CdGST-S3	33.6	Sigma	TVGYSESLAIAR	633.84	2
							TVGYSESLAIAR	633.841	2
							IEFSEWPNLKPK	744.401	2
							IEFSEWPNLKPK	496.603	3
							IPTHQLPYLEVTDSSGK	628.998	3
							IPTHQLPYLEVTDSSGK	628.998	3
		TR21279|c0_g3_i2	106	CdGST-S5	33.6	Sigma	LMAPELIK	457.774	2
							LMAPELIK	457.774	2
							LMAPELIK	465.771	2
							LMAPELIK	465.772	2
							CPSFAAHR	472.707	2
							CPSFAAHR	472.708	2
							CPSFAAHR	473.223	2
							CPSFAAHR	473.223	2
							EAVLEACPK	508.76	2
							EAVLEACPK	508.76	2
							THAFTYPPRPK	657.853	2
		TR17112|c0_g1_i1	148	CdGST-Mu1	27.5	Mu	ISQSLAIIR	500.813	2
							ISQSLAIIR	500.813	2
							IKSYMESSR	558.773	2
							HNMIGSTPEER	643.795	2
							HNMIGSTPEER	643.796	2
							ISMIEGALIDLR	673.874	2
							ISMIEGALIDLR	673.874	2
							IAYDDRFETLK	457.572	3
							ALGDKPYLTGSEPK	492.598	3
							ALGDKPYLTGSEPK	492.598	3
							ALGDKPYLTGSEPK	738.408	2
							AGYLENLPTVLQTWSK	607.317	3
							YIAEKHNMIGSTPEER	630.973	3
		TR15955|c0_g1_i1	97	CdGST-Mu2	7.3	Mu	LTQSDTILR	523.797	2
							AQLSMINGALNDLR	766.4	2
							AQLSMINGALNDLR	511.27	3
		TR16211|c0_g1_i1	63	CdGST-S1	15.2	Sigma	LTYFNVR	456.752	2
							AAVLQEFPK	501.786	2
							AAVLQEFPK	501.789	2
							IAFPPSPEAQGK	621.331	2
							IAFPPSPEAQGK	621.331	2
							FVLAATGTPFDDKR	513.273	3
	19	TR21279|c0_g3_i8	167	CdGST-S5	36.4	Sigma	LMAPELIK	465.772	2
							LMAPELIK	465.772	2
							LLEAVCNSLK	573.815	2
							IIGQCMDLNR	618.298	2
							TVGYSESLAIAR	633.84	2
							TVGYSESLAIAR	633.84	2
							TVGYSESLAIAR	633.841	2
							IPTHQVPYLEVTDSSGK	624.325	3
							IPTHQVPYLEVTDSSGK	624.326	3
							IPTHQVPYLEVTDSSGK	624.326	3
		TR21279|c0_g4_i1	88	CdGST-S5	36.4	Sigma	LMAPELIK	465.772	2
							LMAPELIK	465.772	2
							EAVLEAYPK	510.276	2
							EAVLEAYPK	510.276	2
							THAFTYPPMPK	653.322	2
							THAFTYPPMPK	653.322	2
		TR15955|c0_g1_i1	152	CdGST-Mu2	14.6	Mu	LTQSDTILR	523.797	2
							LTQSDTILR	523.798	2
							QQNGPMGWR	545.318	2
							MFQDHLSNR	582.269	2
							NNFLKDLPDALK	463.26	3
							AQLSMINGALNDLR	766.401	2
							AQLSMINGALNDLR	511.27	3
							AQLSMINGALNDLR	766.893	2
							AQLSMINGALNDLR	511.598	3
							AQLSMINGALNDLR	766.902	2
							AQLSMINGALNDLR	511.604	3
							FVHTCYSPGLAENK	541.595	3
		TR22711|c1_g1_i2	107	CdGST-S4	9.6	Sigma	LPYFEVTK	498.776	2
							FAPSMEEESK	585.755	2
							VGYSESMATAR	594.273	2
							NTDCLIKMGK	598.302	2
							FAPSMEEESKQK	476.558	3
							LPYFEVTKESGEK	509.598	3
							VIGQCQDLNAEVAK	772.893	2
							VIGQCQDLNAEVAK	515.598	3
		TR17112|c0_g1_i1	78	CdGST-Mu1	14.6	Mu	ISQSLAIIR	500.813	2
							ISMIEGALIDLR	673.873	2
							IAYDDRFETLK	457.572	3
							ALGDKPYLTGSEPK	492.599	3
		TR16211|c0_g1_i1	60	CdGST-S1	15.2	Sigma	LTYFNVR	456.752	2
							AAVLQEFPK	501.786	2
							IAFPPSPEAQGK	621.332	2
							IAFPPSPEAQGK	621.332	2
							FVLAATGTPFDDKR	513.274	3
		TR21279|c0_g3_i4	50	CdGST-S5	22.8	Sigma	LMAPELIK	465.772	2
							LMAPELIK	465.772	2
							LLDAVCNSLK	566.808	2
							LLDAVCNSLK	566.808	2
							IIGQCTDLNR	595.305	2
							IIGQCTDLNR	595.305	2
	20	TR21279|c0_g3_i4	226	CdGST-S5	52	Sigma	ADGSR	504.247	1
							LMAPELIK	457.774	2
							LMAPELIK	457.774	2
							LMAPELIK	465.255	2
							LMAPELIK	465.772	2
							LMAPELIK	465.772	2
							CPSFAAHR	472.708	2
							CPSFAAHR	472.708	2
							CPSFAAHR	473.223	2
							CPSFAAHR	473.224	2
							CPSFAAHR	473.709	2
							CPSFAAHR	473.725	2
							HHPNEEEK	510.232	2
							LLDAVCNSLK	566.292	2
							LLDAVCNSLK	566.315	2
							LLDAVCNSLK	566.316	2
							LLDAVCNSLK	566.807	2
							LLDAVCNSLK	566.808	2
							LLDAVCNSLK	566.817	2
							IIGQCTDLNR	595.305	2
							IIGQCTDLNR	595.306	2
							LLDAVCNSLKESGGK	795.422	2
							LLDAVCNSLKESGGK	530.618	3
							LLDAVCNSLKESGGK	530.945	3
							LLDAVCNSLKESGGK	795.915	2
							LLDAVCNSLKESGGK	530.946	3
							LLDAVCNSLKESGGK	795.923	2
							LLDAVCNSLKESGGK	530.952	3
							LLDAVCNSLKESGGK	531.283	3
							HHMMGQTDDEYYR	572.228	3
							KHHMMGQTDDEYYR	461.446	4
		TR21279|c0_g4_i2	191	CdGST-S5	41.4	Sigma	ADGSR	504.247	1
							LMAPELIK	457.774	2
							LMAPELIK	457.774	2
							LMAPELIK	465.255	2
							LMAPELIK	465.772	2
							LMAPELIK	465.772	2
							CPSFAAHR	472.708	2
							CPSFAAHR	472.708	2
							CPSFAAHR	473.223	2
							CPSFAAHR	473.224	2
							CPSFAAHR	473.709	2
							CPSFAAHR	473.725	2
							EAVLEAYPK	510.276	2
							EAVLEAYPK	510.276	2
							QAFAYPPMPK	583.291	2
							QAFAYPPMPK	583.291	2
							QAFAYPPMPK	583.292	2
							QAFAYPPMPK	583.293	2
							KQAFAYPPMPK	647.339	2
							KQAFAYPPMPK	647.339	2
							KQAFAYPPMPK	647.339	2
							KQAFAYPPMPK	647.34	2
		TR21279|c0_g5_i1	168	CdGST-S5	59	Sigma	TVGYSESLAIAR	633.841	2
							TVGYSESLAIAR	633.841	2
							IEFSEWPNLKPK	496.603	3
							LTYFNLPGLGEPIR	795.441	2
							LTYFNLPGLGEPIR	530.63	3
							LTYFNLPGLGEPIR	530.63	3
							LTYFNLPGLGEPIR	795.442	2
							HHMMGQTDDEYYR	572.228	3
							KHHMMGQTDDEYYR	461.446	4
							IPTHQVPYLEVTDSSGK	935.984	2
							IPTHQVPYLEVTDSSGK	935.984	2
							IPTHQVPYLEVTDSSGK	624.326	3
							IPTHQVPYLEVTDSSGK	624.327	3
		TR21279|c0_g3_i2	107	CdGST-S5	33.6	Sigma	ADGSR	504.247	1
							LMAPELIK	457.774	2
							LMAPELIK	457.774	2
							LMAPELIK	465.255	2
							LMAPELIK	465.772	2
							LMAPELIK	465.772	2
							CPSFAAHR	472.708	2
							CPSFAAHR	472.708	2
							CPSFAAHR	473.223	2
							CPSFAAHR	473.224	2
							CPSFAAHR	473.709	2
							CPSFAAHR	473.725	2
							EAVLEACPK	508.759	2
							EAVLEACPK	508.76	2
							THAFTYPPRPK	657.853	2
		TR21279|c0_g3_i7	68	CdGST-S5	31.7	Sigma	ADGSR	504.247	1
							LMAPELIK	457.774	2
							LMAPELIK	457.774	2
							LMAPELIK	465.255	2
							LMAPELIK	465.772	2
							LMAPELIK	465.772	2
							CPSFAAHR	472.708	2
							CPSFAAHR	472.708	2
							CPSFAAHR	473.223	2
							CPSFAAHR	473.224	2
							CPSFAAHR	473.709	2
							CPSFAAHR	473.725	2
							HLPDQEEK	498.245	2
							HLPDQEEK	498.245	2
							HHMMGQTDDEYYR	572.228	3
							KHHMMGQTDDEYYR	461.446	4
		TR17112|c0_g1_i1	95	CdGST-Mu1	14.6	Mu	ISQSLAIIR	500.812	2
							ISQSLAIIR	500.813	2
							HNMIGSTPEER	643.796	2
							ISMIEGALIDLR	673.874	2
							ISMIEGALIDLR	673.874	2
							ALGDKPYLTGSEPK	492.598	3
							ALGDKPYLTGSEPK	492.598	3
	21	TR16211|c0_g1_i1	302	CdGST-S1	22	Sigma	LTYFNVR	456.7526	2
							AAVLQEFPK	501.7862	2
							YPEFSAHR	503.7427	2
							DAFLKEQGPK	566.8053	2
							IAFPPSPEAQGK	621.3326	2
							IAFPPSPEAQGK	621.3327	2
							FVLAATGTPFDDK	691.3563	2
							FVLAATGTPFDDKR	513.2736	3
		TR15955|c0_g1_i1	61	CdGST-Mu2	2	Mu	LTQSDTILR	523.7974	2
							LTQSDTILR	523.7985	2
		TR25615|c0_g1_i1	50	One cut domain family member	1	-	GSRGVVIGR	450.2196	2
							GTETVQYSTGR	599.7853	2
		TR25845|c0_g2_i1	49	Hypothetical protein	1	-	QCITEMSGTR	599.7853	2
							CKPRMSPGWSSGK	747.3070	2
		TR17898|c0_g1_i1	46	Histone deacetylase	1	-	AAVLKFILK	501.7862	2
	22	TR16211|c0_g1_i1	136	CdGST-S1	22	Sigma	LTYFNVR	456.753	2
							AAVLQEFPK	501.786	2
							YPEFSAHR	503.743	2
							DAFLKEQGPK	566.805	2
							IAFPPSPEAQGK	621.333	2
							FVLAATGTPFDDK	691.356	2
							FVLAATGTPFDDKR	513.274	3
		TR21279|c0_g3_i8	88	CdGST-S5	24	Sigma	LMAPELIK	465.772	2
							TVGYSESLAIAR	633.841	2
							IPTHQVPYLEVTDSSGK	624.326	3
		TR21279|c0_g4_i2	72	CdGST-S5	33	Sigma	LMAPELIK	465.772	2
							EAVLEAYPK	510.276	2
							QAFAYPPMPK	583.292	2
							KQAFAYPPMPK	647.339	2
		TR15955|c0_g1_i1	61	CdGST-Mu2	2	Mu	LTQSDTILR	523.797	2
		TR17112|c0_g1_i1	56	CdGST-Mu1	10	Mu	ISQSLAIIR	500.813	2
							IAYDDRFETLK	457.572	3
							ALGDKPYLTGSEPK	492.599	3
		TR21279|c0_g3_i4	53	CdGST-S5	26	Sigma	LMAPELIK	465.772	2
							IIGQCTDLNR	595.306	2
							LLDAVCNSLKESGGK	530.946	3
		TR22856|c3_g2_i5	51	Hypothetical protein	5	-	KNSLINSK	452.206	2
		TR21279|c0_g3_i2	50	CdGST-S5	16	Sigma	LMAPELIK	465.772	2
							EAVLEACPK	508.76	2

## Sheet: Table S3
Table S3: C. daubneyi GST unique peptides.
	CdGST-S1	CdGST-S3	CdGST-S4	CdGST-S5	CdGST-Mu1	CdGST-Mu2
	AAVLQEFPK	IEFSEWPNLKPK	FAPSMEEESK	ADGSR	AGYLENLPTVLQTWSK	AITGMNKFHSQII
	DAFLKEQGPK	IPTHQLPYLEVTDSSGK	FAPSMEEESKQK	CPSFAAHR	ALGDKPYLTGSEPK	AQLSMINGALNDLR
	FVLAATGTPFDDK	LGHSLNSIR	KHGYSTSDCSSA	CPSLAAHR	HNMIGSTPEER	FVHTCYSPGLAENK
	FVLAATGTPFDDKR	TVGYSESLAIAR	LGLSSFQLESQRAHR	EAVLEACPK	IAYDDRFETLK	LTQSDTILR
	IAFPPSPEAQGK		LPYFEVTK	EAVLEAYPK	IKSYMESSR	MFQDHLSNR
	LTYFNVR		LPYFEVTKESGEK	HHMMGQTDDEYYR	ISMIEGALIDLR	NNFLKDLPDALK
	YPEFSAHR		LYYFNAR	HHPNEEEK	ISQSLAIIR	QQNGPMGWR
			NTDCLIKMGK	HLPDEEEK	WPLNGWSAR
			QSTEILTASLK	HLPDQEEK	YIAEKHNMIGSTPEER
			TYSFSVGR	IEFSEWPNLKPK
			VGYSESMATAR	IIGQCMDINLSYFEAR
			VIGQCQDLNAEVAK	IIGQCMDLNR
				IIGQCTDLNR
				IPTHQVPYLEVTDSSGK
				KHHMMGQTDDEYYR
				KQAFAYPPMPK
				LGHSLNSIR
				LLDAVCNSLK
				LLDAVCNSLKESGGK
				LLEAVCNSLK
				LLEAVCNSLKESGGK
				LMAPELIK
				LTYFNLPGLGEPIR
				QAFAYPPMPK
				QMMNTTEL
				THAFTYPPMPK
				THAFTYPPRPK
				TVGYSESLAIAR
				VGYSESLAIAR

## Sheet: Table S4
Table S4: Summary of the proteins identified in the soluble somatic proteome of adult C. daubneyi.
				Rep 1			Rep 2			Rep 3
	Tags	SeqName	Mascot Score	peptides	unique	Mascot score	peptides	unique	Mascot score	Peptides	Unique	Description	Length	#Hits	e-Value	sim mean	#GO	GO IDs	GO Names	Enzyme Codes	Enzyme Names	InterPro IDs	InterPro GO IDs	InterPro GO Names
TRUE	[BLASTED, MAPPED, ANNOTATED]	TR10872|c0_g1_i1	517	33	6	423	35	6	296	27	6	thioredoxin-2	635	20	6.16218e-35	73.13	11	P:GO:0000103; P:GO:0006457; P:GO:0034599; P:GO:0045454; P:GO:0055114; P:GO:0071704; F:GO:0005488; F:GO:0015035; F:GO:0016671; F:GO:0016779; C:GO:0005739	P:sulfate assimilation; P:protein folding; P:cellular response to oxidative stress; P:cell redox homeostasis; P:obsolete oxidation-reduction process; P:organic substance metabolic process; F:binding; F:protein-disulfide reductase activity; F:oxidoreductase activity, acting on a sulfur group of donors, disulfide as acceptor; F:nucleotidyltransferase activity; C:mitochondrion
TRUE	[BLASTED, MAPPED, ANNOTATED]	TR10888|c0_g1_i1	110	18	10	134	25	7	117	23	7	cellular nucleic acid-binding	1890	20	1.23987e-26	52.79	3	P:GO:0006950; P:GO:0009628; F:GO:0003677	P:response to stress; P:response to abiotic stimulus; F:DNA binding
TRUE	[BLASTED, MAPPED, ANNOTATED]	TR11102|c0_g1_i1	153	12	4	129	11	4	63	10	4	nucleosome assembly 1-like 1 isoform X2	1295	20	8.72647e-137	61.35	2	P:GO:0006334; C:GO:0005634	P:nucleosome assembly; C:nucleus
TRUE	[BLASTED, MAPPED, ANNOTATED]	TR11105|c1_g1_i1	43	2	1	52	2	1	71	3	2	ubiquitin 5	502	20	1.55454e-43	94.05	7	P:GO:0000753; P:GO:0036211; P:GO:0045292; F:GO:0031386; C:GO:0005634; C:GO:0005829; C:GO:0005937	P:cell morphogenesis involved in conjugation with cellular fusion; P:protein modification process; P:mRNA cis splicing, via spliceosome; F:protein tag activity; C:nucleus; C:cytosol; C:mating projection
TRUE	[BLASTED, MAPPED]	TR11207|c0_g1_i1	493	40	7	445	35	5	314	26	6	cupin domain	456	20	2.10174e-51	69.05	1	F:GO:0046872	F:metal ion binding
TRUE	[BLASTED, MAPPED]	TR11284|c0_g1_i1	1240	106	1	1176	112	1	941	98	1	helminth defence molecule-	417	14	9.3484e-24	65.12	2	C:GO:0016020; C:GO:0016020	C:membrane; C:membrane
TRUE	[BLASTED, MAPPED, ANNOTATED]	TR11668|c0_g1_i1	62	5	2	89	5	2	79	7	3	dynein light chain cytoplasmic	513	20	1.98076e-59	92.3	8	P:GO:0007017; P:GO:0044458; F:GO:0003774; C:GO:0005737; C:GO:0005874; C:GO:0005930; C:GO:0030286; C:GO:0031514	P:microtubule-based process; P:motile cilium assembly; F:cytoskeletal motor activity; C:cytoplasm; C:microtubule; C:axoneme; C:dynein complex; C:motile cilium	EC:3.6.1.15	Nucleoside-triphosphate phosphatase
TRUE	[BLASTED, MAPPED, ANNOTATED]	TR11858|c0_g1_i1	100	20	4	165	21	4	89	16	5	40S ribosomal S13	578	20	4.83386e-95	93.05	17	P:GO:0000184; P:GO:0006364; P:GO:0006413; P:GO:0006614; P:GO:0019083; P:GO:0033119; F:GO:0003729; F:GO:0003735; F:GO:0005515; F:GO:0070181; C:GO:0005654; C:GO:0005730; C:GO:0005925; C:GO:0016020; C:GO:0022627; C:GO:0031012; C:GO:0070062	P:nuclear-transcribed mRNA catabolic process, nonsense-mediated decay; P:rRNA processing; P:translational initiation; P:SRP-dependent cotranslational protein targeting to membrane; P:viral transcription; P:negative regulation of RNA splicing; F:mRNA binding; F:structural constituent of ribosome; F:protein binding; F:small ribosomal subunit rRNA binding; C:nucleoplasm; C:nucleolus; C:focal adhesio…
TRUE	[BLASTED, MAPPED, ANNOTATED]	TR11940|c0_g1_i1	66	8	4	63	9	4	67	9	4	ubiquitin carboxyl-terminal hydrolase isozyme L3	1148	20	1.34323e-81	68.44	3	P:GO:0006511; F:GO:0004843; C:GO:0005622	P:ubiquitin-dependent protein catabolic process; F:cysteine-type deubiquitinase activity; C:intracellular anatomical structure	EC:3.4.19.12	Ubiquitinyl hydrolase 1
TRUE	[BLASTED, MAPPED, ANNOTATED]	TR11962|c0_g1_i1	108	6	3	96	4	3	96	4	2	BET1	855	20	4.95256e-43	67.05	1	C:GO:0016020	C:membrane
TRUE	[BLASTED, MAPPED, ANNOTATED]	TR11982|c0_g1_i1	533	22	4	440	26	5	205	14	3	Proteasome subunit beta type-3	743	20	8.44755e-122	83.92	5	P:GO:0051603; F:GO:0004298; C:GO:0005634; C:GO:0005737; C:GO:0005839	P:proteolysis involved in protein catabolic process; F:threonine-type endopeptidase activity; C:nucleus; C:cytoplasm; C:proteasome core complex	EC:3.4.25	Acting on peptide bonds (peptidases)
TRUE	[BLASTED, MAPPED]	TR12154|c0_g1_i1	121	10	4	100	8	3	95	8	3	16 kDa calcium-binding	562	18	1.60966e-18	55.8	2	F:GO:0005509; F:GO:0046872	F:calcium ion binding; F:metal ion binding
TRUE	[BLASTED, MAPPED, ANNOTATED]	TR12174|c0_g1_i1	141	11	4	151	11	4	100	14	6	Elongation factor 1-delta	924	20	2.69605e-83	64.61	1	P:GO:0006412	P:translation
TRUE	[BLASTED, MAPPED, ANNOTATED]	TR12181|c0_g1_i1	190	21	8	278	29	10	100	19	8	Voltage-dependent anion-selective channel 2	1130	20	3.81366e-119	72.13	2	P:GO:0055085; C:GO:0005741	P:transmembrane transport; C:mitochondrial outer membrane
TRUE	[BLASTED, MAPPED, ANNOTATED]	TR12365|c0_g1_i1	226	10	5	143	7	3	38	2	1	Proteasome subunit beta type-4	945	20	8.16024e-126	74.16	5	P:GO:0051603; F:GO:0004298; C:GO:0005634; C:GO:0005737; C:GO:0005839	P:proteolysis involved in protein catabolic process; F:threonine-type endopeptidase activity; C:nucleus; C:cytoplasm; C:proteasome core complex	EC:3.4.25	Acting on peptide bonds (peptidases)
TRUE	[BLASTED, MAPPED, ANNOTATED]	TR12513|c0_g1_i1	514	43	5	425	40	6	275	38	6	thioredoxin peroxidase	663	20	1.2705e-103	81.11	5	P:GO:0055114; P:GO:0098869; F:GO:0004601; F:GO:0051920; C:GO:0005737	P:obsolete oxidation-reduction process; P:cellular oxidant detoxification; F:peroxidase activity; F:peroxiredoxin activity; C:cytoplasm	EC:1.11.1.15; EC:1.11.1.7	Acting on a peroxide as acceptor; Peroxidase
TRUE	[BLASTED, MAPPED, ANNOTATED]	TR12514|c0_g1_i1	745	80	11	909	89	12	519	62	10	cystathionine gamma-lyase 2 isoform X1	1619	20	0	73.75	2	F:GO:0004121; F:GO:0030170	F:cystathionine beta-lyase activity; F:pyridoxal phosphate binding	EC:4.4.1.8	Cystathionine beta-lyase
TRUE	[BLASTED, MAPPED]	TR12528|c0_g1_i1	70	8	1	93	6	1	50	5	1	hypothetical protein D915_11121	361	5	6.32521e-15	60.63	2	C:GO:0016020; C:GO:0016020	C:membrane; C:membrane
TRUE	[BLASTED, MAPPED, ANNOTATED]	TR12762|c0_g1_i1	1835	98	16	1580	99	19	1327	98	17	4-hydroxybutyrate coenzyme A transferase	1874	20	0	78.73	5	P:GO:0006084; F:GO:0008775; F:GO:0016787; C:GO:0005739; C:GO:0005829	P:acetyl-CoA metabolic process; F:acetate CoA-transferase activity; F:hydrolase activity; C:mitochondrion; C:cytosol	EC:2.8.3.8	Acetate CoA-transferase
TRUE	[BLASTED, MAPPED]	TR12782|c0_g1_i1	186	20	2	189	16	2	209	15	2	EF hand	344	11	3.61875e-10	61.47	3	F:GO:0005509; F:GO:0042802; F:GO:0046872	F:calcium ion binding; F:identical protein binding; F:metal ion binding
TRUE	[BLASTED, MAPPED, ANNOTATED]	TR12897|c0_g1_i1	431	30	5	380	24	3	235	23	3	heat shock 10kD 1	524	20	2.01642e-52	87.38	7	P:GO:0006986; P:GO:0051085; F:GO:0005524; F:GO:0046872; F:GO:0051082; F:GO:0051087; C:GO:0005759	P:response to unfolded protein; P:chaperone cofactor-dependent protein refolding; F:ATP binding; F:metal ion binding; F:unfolded protein binding; F:protein-folding chaperone binding; C:mitochondrial matrix
TRUE	[BLASTED, MAPPED, ANNOTATED]	TR13121|c0_g1_i1	350	31	8	314	28	10	211	23	10	thioredoxin 1	1095	20	1.29248e-120	65.62	8	P:GO:0000103; P:GO:0006457; P:GO:0034599; P:GO:0045454; P:GO:0055114; F:GO:0015035; F:GO:0016671; C:GO:0005737	P:sulfate assimilation; P:protein folding; P:cellular response to oxidative stress; P:cell redox homeostasis; P:obsolete oxidation-reduction process; F:protein-disulfide reductase activity; F:oxidoreductase activity, acting on a sulfur group of donors, disulfide as acceptor; C:cytoplasm
TRUE	[BLASTED, MAPPED, ANNOTATED]	TR13122|c0_g2_i1	236	27	9	359	33	9	81	6	3	ATP-dependent RNA helicase me31b	2182	20	0	87.22	8	P:GO:0006417; P:GO:0010501; P:GO:0033962; F:GO:0003676; F:GO:0003724; F:GO:0005524; C:GO:0000932; C:GO:0010494	P:regulation of translation; P:RNA secondary structure unwinding; P:P-body assembly; F:nucleic acid binding; F:RNA helicase activity; F:ATP binding; C:P-body; C:cytoplasmic stress granule	EC:3.6.1.3; EC:3.6.1.15	Deleted entry; Nucleoside-triphosphate phosphatase
TRUE	[NO-BLAST]	TR13158|c0_g1_i1	107	19	3	126	15	3	84	14	4	---NA---	671
TRUE	[BLASTED, MAPPED, ANNOTATED]	TR13204|c0_g1_i1	671	76	9	482	64	10	299	54	10	phosphoglycerate mutase	1292	20	3.25262e-163	86.19	8	P:GO:0006094; P:GO:0006096; P:GO:0016311; P:GO:0043456; F:GO:0004082; F:GO:0004083; F:GO:0046538; C:GO:0005829	P:gluconeogenesis; P:glycolytic process; P:dephosphorylation; P:regulation of pentose-phosphate shunt; F:bisphosphoglycerate mutase activity; F:obsolete bisphosphoglycerate 2-phosphatase activity; F:2,3-bisphosphoglycerate-dependent phosphoglycerate mutase activity; C:cytosol	EC:5.4.2.1; EC:3.1.3.13; EC:3.1.3.41; EC:5.4.2.4	Intramolecular transferases; Deleted entry; 4-nitrophenylphosphatase; Bisphosphoglycerate mutase
TRUE	[BLASTED, MAPPED, ANNOTATED]	TR13284|c0_g1_i1	88	2	1	116	2	1	101	4	2	cystatin-A	437	20	3.03543e-08	56.97	1	C:GO:0044464	C:obsolete cell part
TRUE	[BLASTED, MAPPED, ANNOTATED]	TR13457|c0_g1_i1	90	3	2	62	3	2	63	2	1	calmodulin	567	20	9.89438e-38	68.04	5	P:GO:0009847; P:GO:0051726; F:GO:0005509; C:GO:0005622; C:GO:0031521	P:spore germination; P:regulation of cell cycle; F:calcium ion binding; C:intracellular anatomical structure; C:spitzenkorper
TRUE	[BLASTED, MAPPED, ANNOTATED]	TR13611|c0_g1_i1	103	20	4	145	18	4	37	13	5	Proliferation-associated 2G4	1307	20	0	80.38	2	P:GO:0006508; F:GO:0008237	P:proteolysis; F:metallopeptidase activity
TRUE	[BLASTED, MAPPED, ANNOTATED]	TR13616|c0_g1_i1	98	8	2	73	8	2	37	5	2	calcium-binding	402	20	9.99586e-11	65.26	2	F:GO:0042802; F:GO:0046872	F:identical protein binding; F:metal ion binding
TRUE	[BLASTED, MAPPED]	TR13625|c0_g1_i1	45	5	2	57	7	3	62	5	2	dihydropteridine reductase	1198	20	1.25398e-89	74.43	2	P:GO:0055114; F:GO:0016491	P:obsolete oxidation-reduction process; F:oxidoreductase activity
TRUE	[BLASTED, MAPPED, ANNOTATED]	TR13653|c0_g1_i1	318	26	6	209	24	6	168	21	6	microtubule-actin cross-linking factor 1 isoforms 1 2 3 5	549	20	2.46667e-13	65.95	3	P:GO:0051726; F:GO:0005509; C:GO:0005856	P:regulation of cell cycle; F:calcium ion binding; C:cytoskeleton
TRUE	[BLASTED, MAPPED, ANNOTATED]	TR13656|c0_g1_i1	153	15	3	226	17	4	133	11	3	Cofilin tropomyosin-type actin-binding	830	20	2.72206e-75	76.28	4	P:GO:0030042; F:GO:0003779; F:GO:0046872; C:GO:0015629	P:actin filament depolymerization; F:actin binding; F:metal ion binding; C:actin cytoskeleton
TRUE	[BLASTED, MAPPED, ANNOTATED]	TR13731|c0_g1_i1	210	34	6	269	27	5	148	25	5	ubiquitin-conjugating enzyme E2 L3	1101	20	1.95726e-66	82.95	1	F:GO:0005524	F:ATP binding
TRUE	[BLASTED, MAPPED, ANNOTATED]	TR13758|c0_g1_i1	644	69	6	512	56	5	170	41	5	dynein light chain	399	20	5.3508e-12	63.93	2	C:GO:0043226; C:GO:0044464	C:organelle; C:obsolete cell part
TRUE	[BLASTED, MAPPED, ANNOTATED]	TR13762|c0_g1_i1	123	20	3	195	11	2	181	25	4	Ribosomal S5a	734	20	3.78483e-98	95.87	6	P:GO:0000028; P:GO:0006412; F:GO:0003729; F:GO:0003735; F:GO:0019843; C:GO:0022627	P:ribosomal small subunit assembly; P:translation; F:mRNA binding; F:structural constituent of ribosome; F:rRNA binding; C:cytosolic small ribosomal subunit
TRUE	[BLASTED]	TR13906|c0_g1_i1	2262	124	8	2243	135	9	1713	125	8	regulator of microtubule dynamics	1512	20	3.85415e-92	62.95
TRUE	[BLASTED, MAPPED, ANNOTATED]	TR13922|c0_g1_i1	81	14	4	78	15	4	85	13	4	ubiquitin-conjugating enzyme E2 variant 2	870	20	2.9772e-82	79.54	6	P:GO:0006301; P:GO:0070534; F:GO:0031625; F:GO:0061630; C:GO:0005634; C:GO:0005737	P:postreplication repair; P:protein K63-linked ubiquitination; F:ubiquitin protein ligase binding; F:ubiquitin protein ligase activity; C:nucleus; C:cytoplasm
TRUE	[BLASTED, MAPPED, ANNOTATED]	TR14069|c0_g1_i1	447	76	9	460	75	9	342	56	10	cystathionine gamma-lyase	1628	20	2.31924e-121	67.99	1	F:GO:0016829	F:lyase activity
TRUE	[BLASTED, MAPPED, ANNOTATED]	TR14088|c0_g1_i1	1194	92	13	958	103	16	834	90	16	NADP-dependent malic enzyme isoform X1	2081	20	0	73.1	5	P:GO:0006108; P:GO:0055114; F:GO:0004471; F:GO:0046872; F:GO:0051287	P:malate metabolic process; P:obsolete oxidation-reduction process; F:malate dehydrogenase (decarboxylating) (NAD+) activity; F:metal ion binding; F:NAD binding	EC:1.1.1.38; EC:1.1.1.39	Malate dehydrogenase (oxaloacetate-decarboxylating); Malate dehydrogenase (decarboxylating)
TRUE	[BLASTED, MAPPED, ANNOTATED]	TR14181|c0_g1_i1	168	7	2	83	6	1	103	6	1	Small nuclear ribonucleo Sm D1	536	20	2.21948e-56	91.03	16	P:GO:0000245; P:GO:0000387; F:GO:0003723; C:GO:0000243; C:GO:0005682; C:GO:0005685; C:GO:0005686; C:GO:0005687; C:GO:0005689; C:GO:0019013; C:GO:0034715; C:GO:0034719; C:GO:0071010; C:GO:0071011; C:GO:0071013; C:GO:0097526	P:spliceosomal complex assembly; P:spliceosomal snRNP assembly; F:RNA binding; C:commitment complex; C:U5 snRNP; C:U1 snRNP; C:U2 snRNP; C:U4 snRNP; C:U12-type spliceosomal complex; C:viral nucleocapsid; C:pICln-Sm protein complex; C:SMN-Sm protein complex; C:prespliceosome; C:precatalytic spliceosome; C:catalytic step 2 spliceosome; C:spliceosomal tri-snRNP complex
TRUE	[BLASTED, MAPPED, ANNOTATED]	TR14251|c0_g1_i1	48	8	3	38	9	4	90	7	3	Ubiquitin-conjugating enzyme E2 2	1115	20	9.76766e-89	88.1	10	P:GO:0002119; P:GO:0006511; P:GO:0006915; P:GO:0009792; P:GO:0016477; P:GO:0040035; F:GO:0004842; F:GO:0005524; F:GO:0016874; F:GO:0031625	P:nematode larval development; P:ubiquitin-dependent protein catabolic process; P:apoptotic process; P:embryo development ending in birth or egg hatching; P:cell migration; P:obsolete hermaphrodite genitalia development; F:ubiquitin-protein transferase activity; F:ATP binding; F:ligase activity; F:ubiquitin protein ligase binding
TRUE	[BLASTED, MAPPED, ANNOTATED]	TR14269|c0_g1_i1	312	32	6	485	39	7	272	33	7	Translationally-controlled tumor homolog	815	20	7.19113e-67	70.85	1	C:GO:0016020	C:membrane
TRUE	[BLASTED, MAPPED, ANNOTATED]	TR14290|c0_g1_i1	118	12	5	98	13	5	44	10	4	Xaa-Pro dipeptidase	1690	20	0	74.62	8	P:GO:0006508; P:GO:0006520; F:GO:0004177; F:GO:0004181; F:GO:0005515; F:GO:0016805; F:GO:0030145; C:GO:0070062	P:proteolysis; P:amino acid metabolic process; F:aminopeptidase activity; F:metallocarboxypeptidase activity; F:protein binding; F:dipeptidase activity; F:manganese ion binding; C:extracellular exosome	EC:3.4.11; EC:3.4.13; EC:3.4.17	Acting on peptide bonds (peptidases); Acting on peptide bonds (peptidases); Acting on peptide bonds (peptidases)
TRUE	[BLASTED, MAPPED, ANNOTATED]	TR14297|c0_g1_i1	49	8	3	92	7	3	67	10	3	ubiquitin-conjugating enzyme E2 G1	1369	20	2.14318e-109	90.72	7	P:GO:0000209; P:GO:0006511; F:GO:0005524; F:GO:0016874; F:GO:0031625; F:GO:0061630; C:GO:0005737	P:protein polyubiquitination; P:ubiquitin-dependent protein catabolic process; F:ATP binding; F:ligase activity; F:ubiquitin protein ligase binding; F:ubiquitin protein ligase activity; C:cytoplasm
TRUE	[BLASTED, MAPPED]	TR14337|c1_g2_i1	58	6	2	54	5	2	58	5	2	fatty acid-binding liver	635	20	2.87821e-11	46.72	22	P:GO:0002230; P:GO:0006810; P:GO:0008206; P:GO:0016032; P:GO:0019082; P:GO:0043066; P:GO:0043154; P:GO:0070301; P:GO:0071456; P:GO:0098779; P:GO:0098792; P:GO:0098869; F:GO:0003682; F:GO:0005215; F:GO:0005504; F:GO:0008289; F:GO:0016209; F:GO:0032052; C:GO:0005634; C:GO:0005654; C:GO:0005737; C:GO:0070062	P:positive regulation of defense response to virus by host; P:transport; P:bile acid metabolic process; P:viral process; P:viral protein processing; P:negative regulation of apoptotic process; P:negative regulation of cysteine-type endopeptidase activity involved in apoptotic process; P:cellular response to hydrogen peroxide; P:cellular response to hypoxia; P:positive regulation of mitophagy in r…
TRUE	[BLASTED, MAPPED, ANNOTATED]	TR1439|c0_g1_i1	374	35	4	342	38	5	369	33	5	Peroxiredoxin 1	1152	20	8.17539e-115	84.96	4	P:GO:0055114; P:GO:0098869; F:GO:0004601; F:GO:0051920	P:obsolete oxidation-reduction process; P:cellular oxidant detoxification; F:peroxidase activity; F:peroxiredoxin activity	EC:1.11.1.15; EC:1.11.1.7	Acting on a peroxide as acceptor; Peroxidase
TRUE	[BLASTED, MAPPED]	TR14423|c0_g1_i1	733	47	7	612	50	6	527	45	5	fatty acid-binding	610	1	0.000347057	44.85	3	P:GO:0006810; F:GO:0005215; F:GO:0008289	P:transport; F:transporter activity; F:lipid binding
TRUE	[BLASTED, MAPPED, ANNOTATED]	TR14511|c0_g1_i1	176	30	7	108	23	5	107	24	5	Tegument antigen (I(H)A)	815	20	6.1189e-95	74.03	5	P:GO:0007017; P:GO:0007165; F:GO:0005509; C:GO:0030286; C:GO:0031012	P:microtubule-based process; P:signal transduction; F:calcium ion binding; C:dynein complex; C:extracellular matrix
TRUE	[BLASTED, MAPPED, ANNOTATED]	TR14546|c0_g1_i1	177	12	3	194	13	3	114	10	3	ribosomal S24 isoform 3	494	20	1.15614e-64	88.13	5	P:GO:0000462; P:GO:0006412; F:GO:0000166; F:GO:0003735; C:GO:0022627	P:maturation of SSU-rRNA from tricistronic rRNA transcript (SSU-rRNA, 5.8S rRNA, LSU-rRNA); P:translation; F:nucleotide binding; F:structural constituent of ribosome; C:cytosolic small ribosomal subunit
TRUE	[BLASTED]	TR14571|c0_g2_i1	171	8	1	108	6	1	49	5	1	multiple epidermal growth factor-like domains 6 isoform X6	486	20	2.84322e-29	57.53
TRUE	[NO-BLAST]	TR14583|c0_g1_i2	61	13	1	40	15	2	52	13	1	---NA---	591
TRUE	[BLASTED]	TR14646|c8_g1_i1	90	8	2	89	9	2	51	3	2	trematode Eggshell Synthesis	977	20	1.62613e-22	51.8
TRUE	[BLASTED, MAPPED, ANNOTATED]	TR14703|c0_g1_i1	103	21	4	42	15	4	46	10	4	Ribosomal L9	701	20	1.02269e-101	85.51	4	P:GO:0002181; F:GO:0003735; F:GO:0019843; C:GO:0022625	P:cytoplasmic translation; F:structural constituent of ribosome; F:rRNA binding; C:cytosolic large ribosomal subunit
TRUE	[BLASTED, MAPPED, ANNOTATED]	TR14707|c0_g1_i1	123	10	3	111	9	4	107	9	4	peptidyl-prolyl cis-trans isomerase FKBP1A-like	502	20	8.06243e-46	83	7	P:GO:0000413; P:GO:0010880; P:GO:0061077; F:GO:0003755; F:GO:0005528; C:GO:0005789; C:GO:0014802	P:protein peptidyl-prolyl isomerization; P:regulation of release of sequestered calcium ion into cytosol by sarcoplasmic reticulum; P:chaperone-mediated protein folding; F:peptidyl-prolyl cis-trans isomerase activity; F:FK506 binding; C:endoplasmic reticulum membrane; C:terminal cisterna	EC:5.2.1.8	Peptidylprolyl isomerase
TRUE	[BLASTED, MAPPED, ANNOTATED]	TR14742|c0_g1_i1	195	24	8	114	26	10	115	21	9	1,4-alpha-glucan-branching enzyme	2532	20	0	83.17	4	P:GO:0005978; F:GO:0003844; F:GO:0004553; F:GO:0043169	P:glycogen biosynthetic process; F:1,4-alpha-glucan branching enzyme activity; F:hydrolase activity, hydrolyzing O-glycosyl compounds; F:cation binding	EC:2.4.1.18	1,4-alpha-glucan branching enzyme
TRUE	[BLASTED, MAPPED, ANNOTATED]	TR14988|c0_g1_i1	46	13	4	37	14	5	46	9	4	Prefoldin subunit 2	755	20	1.36777e-63	79.87	4	P:GO:0006457; F:GO:0051082; C:GO:0005634; C:GO:0016272	P:protein folding; F:unfolded protein binding; C:nucleus; C:prefoldin complex
TRUE	[BLASTED, MAPPED, ANNOTATED]	TR15019|c0_g1_i1	93	20	6	117	17	7	94	17	7	proteasome ( macropain) beta 1	890	20	5.32154e-119	76.25	5	P:GO:0051603; F:GO:0004298; C:GO:0005634; C:GO:0005737; C:GO:0005839	P:proteolysis involved in protein catabolic process; F:threonine-type endopeptidase activity; C:nucleus; C:cytoplasm; C:proteasome core complex	EC:3.4.25	Acting on peptide bonds (peptidases)
TRUE	[BLASTED, MAPPED, ANNOTATED]	TR15091|c0_g1_i1	1505	123	15	1293	121	13	1022	100	13	malate dehydrogenase	1682	20	7.73903e-179	83.39	4	P:GO:0005975; P:GO:0006099; P:GO:0006108; F:GO:0030060	P:carbohydrate metabolic process; P:tricarboxylic acid cycle; P:malate metabolic process; F:L-malate dehydrogenase activity	EC:1.1.1.37	Malate dehydrogenase
TRUE	[BLASTED, MAPPED, ANNOTATED]	TR15093|c0_g1_i1	348	37	8	455	35	9	275	31	7	proteasome subunit beta type-2	962	20	3.53285e-111	82.53	5	P:GO:0051603; F:GO:0004298; C:GO:0005634; C:GO:0005737; C:GO:0005839	P:proteolysis involved in protein catabolic process; F:threonine-type endopeptidase activity; C:nucleus; C:cytoplasm; C:proteasome core complex	EC:3.4.25	Acting on peptide bonds (peptidases)
TRUE	[BLASTED]	TR15121|c0_g1_i1	161	22	5	224	28	6	161	22	8	methylmalonyl- mitochondrial	900	20	2.37324e-52	69.04
TRUE	[BLASTED, MAPPED, ANNOTATED]	TR15153|c0_g1_i1	345	23	5	316	36	7	260	28	7	proteasome ( macropain) beta type 5	1133	20	3.8204e-122	80.53	6	P:GO:0006511; F:GO:0004298; F:GO:0031625; C:GO:0005634; C:GO:0005737; C:GO:0005839	P:ubiquitin-dependent protein catabolic process; F:threonine-type endopeptidase activity; F:ubiquitin protein ligase binding; C:nucleus; C:cytoplasm; C:proteasome core complex	EC:3.4.25	Acting on peptide bonds (peptidases)
TRUE	[BLASTED, MAPPED, ANNOTATED]	TR15197|c0_g1_i1	75	8	3	58	9	2	40	7	2	Coatomer subunit zeta-1	749	20	1.31171e-96	82.61	3	P:GO:0006886; P:GO:0016192; C:GO:0030117	P:intracellular protein transport; P:vesicle-mediated transport; C:membrane coat
TRUE	[BLASTED, MAPPED, ANNOTATED]	TR15231|c0_g1_i1	84	11	5	86	7	3	46	5	2	superoxide dismutase soluble	744	20	6.10838e-67	77.9	10	P:GO:0009410; P:GO:0010038; P:GO:0019430; P:GO:0051597; P:GO:0055114; P:GO:0070050; F:GO:0004784; F:GO:0005507; F:GO:0008270; C:GO:0005737	P:response to xenobiotic stimulus; P:response to metal ion; P:removal of superoxide radicals; P:response to methylmercury; P:obsolete oxidation-reduction process; P:neuron cellular homeostasis; F:superoxide dismutase activity; F:copper ion binding; F:zinc ion binding; C:cytoplasm	EC:1.15.1.1	Superoxide dismutase
TRUE	[BLASTED, MAPPED, ANNOTATED]	TR15247|c0_g1_i1	203	16	6	161	23	9	87	15	8	ATP:ADP antiporter	1188	20	2.87446e-173	87.5	8	P:GO:0006412; P:GO:0015074; P:GO:0055085; F:GO:0003676; F:GO:0003735; F:GO:0005215; C:GO:0005743; C:GO:0016020	P:translation; P:DNA integration; P:transmembrane transport; F:nucleic acid binding; F:structural constituent of ribosome; F:transporter activity; C:mitochondrial inner membrane; C:membrane
TRUE	[NO-BLAST]	TR15253|c0_g1_i1	197	15	4	191	17	3	170	12	3	---NA---	681
TRUE	[BLASTED, MAPPED]	TR15297|c0_g1_i1	88	5	3	116	17	5	107	14	5	chloride intracellular channel 4	1082	20	1.06928e-72	60.8	3	P:GO:0006749; F:GO:0004364; C:GO:0005737	P:glutathione metabolic process; F:glutathione transferase activity; C:cytoplasm
TRUE	[BLASTED, MAPPED, ANNOTATED]	TR15303|c0_g1_i1	44	3	2	59	4	2	47	3	2	Ribosomal Small subunit	654	20	9.26093e-61	82.69	7	P:GO:0006412; P:GO:0006468; F:GO:0003729; F:GO:0003735; F:GO:0004672; F:GO:0005524; C:GO:0022627	P:translation; P:protein phosphorylation; F:mRNA binding; F:structural constituent of ribosome; F:protein kinase activity; F:ATP binding; C:cytosolic small ribosomal subunit
TRUE	[BLASTED, MAPPED, ANNOTATED]	TR15349|c0_g1_i1	82	9	5	61	10	5	80	11	6	glycerol-3-phosphate dehydrogenase 1	1453	20	0	79.45	7	P:GO:0005975; P:GO:0046168; P:GO:0055114; F:GO:0042803; F:GO:0047952; F:GO:0051287; C:GO:0009331	P:carbohydrate metabolic process; P:glycerol-3-phosphate catabolic process; P:obsolete oxidation-reduction process; F:protein homodimerization activity; F:glycerol-3-phosphate dehydrogenase [NAD(P)+] activity; F:NAD binding; C:glycerol-3-phosphate dehydrogenase complex	EC:1.1.1.8; EC:1.1.1.94	Glycerol-3-phosphate dehydrogenase (NAD(+)); Glycerol-3-phosphate dehydrogenase (NAD(P)(+))
TRUE	[BLASTED, MAPPED, ANNOTATED]	TR15434|c0_g1_i1	749	47	9	675	50	9	355	40	8	tyrosine 3-monooxygenase tryptophan 5-monooxygenase activation beta polypeptide	993	20	7.24318e-122	78.1	9	P:GO:0000186; P:GO:0008104; P:GO:0045744; P:GO:0055114; F:GO:0004497; F:GO:0019904; C:GO:0005829; C:GO:0005912; C:GO:0031982	P:obsolete activation of MAPKK activity; P:protein localization; P:negative regulation of G protein-coupled receptor signaling pathway; P:obsolete oxidation-reduction process; F:monooxygenase activity; F:protein domain specific binding; C:cytosol; C:adherens junction; C:vesicle
TRUE	[BLASTED, MAPPED, ANNOTATED]	TR15437|c0_g1_i1	65	11	3	52	11	3	45	13	4	Elongin B	826	20	6.47174e-64	79.49	5	P:GO:0006368; P:GO:0006414; F:GO:0003746; C:GO:0030891; C:GO:0070449	P:transcription elongation by RNA polymerase II; P:translational elongation; F:translation elongation factor activity; C:VCB complex; C:elongin complex
TRUE	[NO-BLAST]	TR15457|c0_g1_i1	136	9	4	79	9	6	63	9	5	---NA---	1137
TRUE	[BLASTED, MAPPED]	TR15538|c0_g1_i1	56	11	5	65	12	4	125	15	6	tegument antigen	719	20	1.19664e-31	57.31	3	P:GO:0007017; F:GO:0005509; C:GO:0030286	P:microtubule-based process; F:calcium ion binding; C:dynein complex
TRUE	[BLASTED, MAPPED, ANNOTATED]	TR15578|c0_g1_i1	222	11	3	187	9	3	174	13	4	thioredoxin 1	529	20	2.76317e-36	71.42	9	P:GO:0000103; P:GO:0006457; P:GO:0006662; P:GO:0034599; P:GO:0045454; P:GO:0055114; F:GO:0015035; F:GO:0016671; C:GO:0005739	P:sulfate assimilation; P:protein folding; P:glycerol ether metabolic process; P:cellular response to oxidative stress; P:cell redox homeostasis; P:obsolete oxidation-reduction process; F:protein-disulfide reductase activity; F:oxidoreductase activity, acting on a sulfur group of donors, disulfide as acceptor; C:mitochondrion
TRUE	[BLASTED, MAPPED, ANNOTATED]	TR15586|c0_g1_i1	119	17	7	205	16	7	160	12	5	eukaryotic translation elongation factor 1 beta 2	827	20	1.43936e-81	73.6	2	P:GO:0006414; F:GO:0003746	P:translational elongation; F:translation elongation factor activity
TRUE	[BLASTED, MAPPED, ANNOTATED]	TR15687|c0_g1_i1	319	20	7	190	12	5	169	15	6	L-lactate dehydrogenase	2143	20	1.51998e-164	85.12	6	P:GO:0005975; P:GO:0019752; P:GO:0055114; F:GO:0004459; C:GO:0005737; C:GO:0016020	P:carbohydrate metabolic process; P:carboxylic acid metabolic process; P:obsolete oxidation-reduction process; F:L-lactate dehydrogenase activity; C:cytoplasm; C:membrane	EC:1.1.1.27	L-lactate dehydrogenase
TRUE	[BLASTED, MAPPED]	TR15690|c0_g1_i1	372	36	5	494	37	6	183	29	5	cellular retinoic acid-binding 1	791	20	1.02939e-11	47.99	10	P:GO:0006810; P:GO:0008206; P:GO:0034653; F:GO:0001972; F:GO:0005215; F:GO:0008289; F:GO:0016918; F:GO:0019841; F:GO:0032052; C:GO:0005737	P:transport; P:bile acid metabolic process; P:retinoic acid catabolic process; F:retinoic acid binding; F:transporter activity; F:lipid binding; F:retinal binding; F:retinol binding; F:bile acid binding; C:cytoplasm
TRUE	[BLASTED, MAPPED]	TR15690|c0_g1_i2	616	46	5	540	43	5	343	41	5	cellular retinoic acid-binding 1	559	20	2.66865e-11	48.6	6	P:GO:0006810; P:GO:0034653; F:GO:0001972; F:GO:0005215; F:GO:0008289; C:GO:0005737	P:transport; P:retinoic acid catabolic process; F:retinoic acid binding; F:transporter activity; F:lipid binding; C:cytoplasm
TRUE	[BLASTED, MAPPED, ANNOTATED]	TR15705|c0_g1_i1	816	64	13	880	73	14	647	55	13	ATP-dependent RNA helicase eIF4A	1801	20	0	84.37	7	P:GO:0006413; P:GO:0010468; P:GO:0010501; F:GO:0003724; F:GO:0003743; F:GO:0005524; C:GO:0005829	P:translational initiation; P:regulation of gene expression; P:RNA secondary structure unwinding; F:RNA helicase activity; F:translation initiation factor activity; F:ATP binding; C:cytosol	EC:3.6.1.3; EC:3.6.1.15	Deleted entry; Nucleoside-triphosphate phosphatase
TRUE	[BLASTED, MAPPED, ANNOTATED]	TR15730|c0_g1_i1	112	19	8	93	15	8	80	6	5	guanylate kinase	764	20	8.20047e-68	76.44	4	P:GO:0016310; P:GO:0046037; P:GO:0046710; F:GO:0004385	P:phosphorylation; P:GMP metabolic process; P:GDP metabolic process; F:guanylate kinase activity	EC:2.7.4.8	Guanylate kinase
TRUE	[BLASTED, MAPPED, ANNOTATED]	TR15748|c1_g1_i3	286	25	6	385	21	4	152	16	5	glutathione peroxidase	785	20	1.21265e-79	77.47	5	P:GO:0006979; P:GO:0055114; P:GO:0098869; F:GO:0004602; C:GO:0016020	P:response to oxidative stress; P:obsolete oxidation-reduction process; P:cellular oxidant detoxification; F:glutathione peroxidase activity; C:membrane	EC:1.11.1.9; EC:1.11.1.7	Glutathione peroxidase; Peroxidase
TRUE	[BLASTED, MAPPED, ANNOTATED]	TR15803|c0_g1_i1	100	12	6	132	11	6	96	18	5	EF hand	1099	20	3.87757e-110	82.11	1	F:GO:0005509	F:calcium ion binding
TRUE	[BLASTED, MAPPED, ANNOTATED]	TR15805|c0_g1_i1	68	9	3	74	10	3	58	8	2	Nuclear transport factor 2	1080	20	2.42896e-47	65.86	2	P:GO:0006810; C:GO:0005622	P:transport; C:intracellular anatomical structure
TRUE	[BLASTED, MAPPED]	TR15828|c0_g1_i2	79	14	3	78	18	4	61	14	4	calcyphosin-like protein	393	3	2.57721e-06	57.61	3	F:GO:0005509; C:GO:0016020; C:GO:0016020	F:calcium ion binding; C:membrane; C:membrane
TRUE	[BLASTED, MAPPED, ANNOTATED]	TR15860|c0_g1_i1	1230	126	11	1161	117	10	924	106	11	ferritin	786	20	2.18506e-73	58.97	2	P:GO:0008150; F:GO:0046872	P:biological_process; F:metal ion binding
TRUE	[BLASTED, MAPPED, ANNOTATED]	TR15901|c0_g1_i1	227	28	8	251	30	7	136	22	7	subfamily T1A non-peptidase homologue (T01 family)	987	20	9.73167e-159	90.64	7	P:GO:0006511; P:GO:0016310; F:GO:0004298; F:GO:0016301; C:GO:0005634; C:GO:0005737; C:GO:0019773	P:ubiquitin-dependent protein catabolic process; P:phosphorylation; F:threonine-type endopeptidase activity; F:kinase activity; C:nucleus; C:cytoplasm; C:proteasome core complex, alpha-subunit complex	EC:3.4.25	Acting on peptide bonds (peptidases)
TRUE	[BLASTED, MAPPED, ANNOTATED]	TR15903|c0_g1_i1	139	13	6	81	13	3	119	10	5	large subunit ribosomal L10e	762	20	6.76287e-150	90.65	4	P:GO:0000027; P:GO:0006412; F:GO:0003735; C:GO:0022625	P:ribosomal large subunit assembly; P:translation; F:structural constituent of ribosome; C:cytosolic large ribosomal subunit
TRUE	[BLASTED, MAPPED]	TR15955|c0_g1_i1	827	56	6	880	55	6	515	41	6	glutathione S-transferase Mu 1-like	947	20	2.15076e-78	68.07	3	P:GO:0008152; F:GO:0004364; F:GO:0016740	P:metabolic process; F:glutathione transferase activity; F:transferase activity
TRUE	[BLASTED]	TR15991|c0_g1_i1	174	12	2	125	8	2	106	11	2	UPF0538 C2orf76 homolog	663	20	3.4346e-45	58.82
TRUE	[BLASTED]	TR16021|c0_g1_i1	390	32	5	237	20	4	282	25	6	endoribonuclease L-PSP	569	20	2.79612e-51	74.05
TRUE	[BLASTED, MAPPED]	TR16027|c0_g1_i1	189	14	5	158	12	4	211	13	5	mesencephalic astrocyte-derived neurotrophic factor homolog	682	20	5.98097e-52	63.76	5	P:GO:0007275; F:GO:0005509; C:GO:0005576; C:GO:0016020; C:GO:0016020	P:multicellular organism development; F:calcium ion binding; C:extracellular region; C:membrane; C:membrane
TRUE	[BLASTED, MAPPED, ANNOTATED]	TR16039|c0_g1_i1	59	2	1	78	6	1	54	4	2	small subunit ribosomal S20e	422	20	1.44854e-75	85.26	4	P:GO:0006412; F:GO:0003723; F:GO:0003735; C:GO:0022627	P:translation; F:RNA binding; F:structural constituent of ribosome; C:cytosolic small ribosomal subunit
TRUE	[NO-BLAST]	TR16046|c0_g1_i1	40	5	2	38	4	3	41	1	1	---NA---	1161
TRUE	[BLASTED, MAPPED]	TR16097|c0_g1_i1	111	30	8	203	30	8	98	23	9	chloride intracellular channel 4	1056	20	2.4192e-65	59.13	3	P:GO:0006749; F:GO:0004364; C:GO:0005737	P:glutathione metabolic process; F:glutathione transferase activity; C:cytoplasm
TRUE	[BLASTED, MAPPED]	TR16120|c0_g1_i1	2323	174	11	2464	180	12	1512	146	11	Soma ferritin	1016	20	3.62691e-57	56.23	8	P:GO:0006826; P:GO:0006879; P:GO:0055114; F:GO:0004322; F:GO:0008199; F:GO:0016491; F:GO:0046872; C:GO:0005623	P:iron ion transport; P:intracellular iron ion homeostasis; P:obsolete oxidation-reduction process; F:ferroxidase activity; F:ferric iron binding; F:oxidoreductase activity; F:metal ion binding; C:obsolete cell
TRUE	[BLASTED, MAPPED, ANNOTATED]	TR16121|c0_g1_i1	45	9	5	41	6	5	45	6	4	far upstream (fuse) binding	1764	20	0	80.34	3	P:GO:0015074; F:GO:0003723; C:GO:0016020	P:DNA integration; F:RNA binding; C:membrane
TRUE	[BLASTED, MAPPED, ANNOTATED]	TR16123|c0_g1_i1	191	9	1	236	12	2	134	8	1	heparin binding	668	20	1.92746e-51	82.65	3	P:GO:0002181; F:GO:0003735; C:GO:0022625	P:cytoplasmic translation; F:structural constituent of ribosome; C:cytosolic large ribosomal subunit
TRUE	[BLASTED, MAPPED, ANNOTATED]	TR16134|c0_g1_i1	333	17	3	261	17	3	244	19	3	dynein light chain	391	20	6.78454e-19	66.5	3	P:GO:0007017; P:GO:0009987; C:GO:0005875	P:microtubule-based process; P:cellular process; C:microtubule associated complex
TRUE	[BLASTED, MAPPED, ANNOTATED]	TR16168|c0_g1_i1	822	21	3	648	18	4	455	18	3	actin depolymerizing factor	727	20	8.24297e-37	62	1	C:GO:0044424	C:obsolete intracellular part
TRUE	[BLASTED, MAPPED, ANNOTATED]	TR16193|c0_g1_i1	488	51	6	501	54	7	334	43	6	ADP-ribosylation factor 4	947	20	5.95155e-112	91.18	16	P:GO:0002119; P:GO:0007264; P:GO:0007281; P:GO:0008356; P:GO:0009792; P:GO:0010171; P:GO:0015031; P:GO:0016192; P:GO:0018996; P:GO:0032940; P:GO:0040007; P:GO:0040035; P:GO:0040039; F:GO:0005515; F:GO:0005525; C:GO:0005794	P:nematode larval development; P:small GTPase mediated signal transduction; P:germ cell development; P:asymmetric cell division; P:embryo development ending in birth or egg hatching; P:body morphogenesis; P:protein transport; P:vesicle-mediated transport; P:molting cycle, collagen and cuticulin-based cuticle; P:secretion by cell; P:growth; P:obsolete hermaphrodite genitalia development; P:inducti…
TRUE	[BLASTED, MAPPED, ANNOTATED]	TR16211|c0_g1_i1	536	60	8	602	59	7	349	58	7	glutathione S-transferase	831	20	4.73515e-68	65.06	1	F:GO:0003824	F:catalytic activity
TRUE	[BLASTED, MAPPED, ANNOTATED]	TR16353|c0_g1_i1	112	14	4	90	12	5	54	9	4	ribose-5-phosphate isomerase	894	20	6.96695e-104	73.75	3	P:GO:0009052; F:GO:0004751; C:GO:0016020	P:pentose-phosphate shunt, non-oxidative branch; F:ribose-5-phosphate isomerase activity; C:membrane	EC:5.3.1.6	Ribose-5-phosphate isomerase
TRUE	[BLASTED, MAPPED, ANNOTATED]	TR16371|c0_g1_i1	87	14	5	80	17	5	82	15	5	Actin-related 2 3 complex subunit 3	1035	20	1.23062e-100	80.05	4	P:GO:0034314; F:GO:0003779; C:GO:0005737; C:GO:0005885	P:Arp2/3 complex-mediated actin nucleation; F:actin binding; C:cytoplasm; C:Arp2/3 protein complex
TRUE	[BLASTED, MAPPED, ANNOTATED]	TR16475|c1_g1_i1	257	33	9	417	27	6	208	22	7	adenine phosphoribosyltransferase	1656	20	8.8119e-62	71.34	3	P:GO:0055086; P:GO:1901564; F:GO:0016757	P:nucleobase-containing small molecule metabolic process; P:organonitrogen compound metabolic process; F:glycosyltransferase activity
TRUE	[BLASTED, MAPPED, ANNOTATED]	TR16478|c0_g1_i1	72	7	4	67	12	6	58	10	6	26S protease regulatory subunit 7	1690	20	0	96.65	13	P:GO:0001649; P:GO:0030433; P:GO:0045899; P:GO:1901800; F:GO:0005524; F:GO:0008233; F:GO:0017025; F:GO:0036402; C:GO:0000932; C:GO:0008540; C:GO:0016020; C:GO:0031595; C:GO:0031597	P:osteoblast differentiation; P:ubiquitin-dependent ERAD pathway; P:positive regulation of RNA polymerase II transcription preinitiation complex assembly; P:positive regulation of proteasomal protein catabolic process; F:ATP binding; F:peptidase activity; F:TBP-class protein binding; F:proteasome-activating activity; C:P-body; C:proteasome regulatory particle, base subcomplex; C:membrane; C:nucle…	EC:3.6.1.3; EC:3.6.1.15	Deleted entry; Nucleoside-triphosphate phosphatase
TRUE	[BLASTED, MAPPED, ANNOTATED]	TR16484|c0_g1_i1	1592	95	9	1258	98	11	714	71	10	tyrosine 3-monooxygenase tryptophan 5-monooxygenase activation beta polypeptide	1113	20	1.13727e-113	77.23	17	P:GO:0000132; P:GO:0001708; P:GO:0002119; P:GO:0006611; P:GO:0007346; P:GO:0009792; P:GO:0009949; P:GO:0010070; P:GO:0030590; P:GO:0035046; P:GO:0045167; P:GO:0051321; P:GO:0055114; F:GO:0004497; F:GO:0019904; C:GO:0005634; C:GO:0005938	P:establishment of mitotic spindle orientation; P:cell fate specification; P:nematode larval development; P:protein export from nucleus; P:regulation of mitotic cell cycle; P:embryo development ending in birth or egg hatching; P:polarity specification of anterior/posterior axis; P:zygote asymmetric cell division; P:first cell cycle pseudocleavage; P:pronuclear migration; P:asymmetric protein loca…
TRUE	[BLASTED, MAPPED, ANNOTATED]	TR16503|c0_g1_i1	935	70	15	858	77	19	578	61	16	aspartate cytoplasmic	1699	20	0	73.82	7	P:GO:0006532; F:GO:0004069; F:GO:0030170; F:GO:0042802; F:GO:0080130; C:GO:0005739; C:GO:0005829	P:aspartate biosynthetic process; F:L-aspartate:2-oxoglutarate aminotransferase activity; F:pyridoxal phosphate binding; F:identical protein binding; F:L-phenylalanine:2-oxoglutarate aminotransferase activity; C:mitochondrion; C:cytosol	EC:2.6.1.9; EC:2.6.1.57; EC:2.6.1.5; EC:2.6.1.1	Histidinol-phosphate transaminase; Aromatic-amino-acid transaminase; Tyrosine transaminase; Aspartate transaminase
TRUE	[BLASTED, MAPPED, ANNOTATED]	TR16551|c0_g1_i1	59	5	3	55	10	7	43	5	3	26S protease regulatory subunit 4	1614	20	0	96.51	11	P:GO:0006974; P:GO:0030433; P:GO:0045899; P:GO:1901800; F:GO:0005524; F:GO:0008233; F:GO:0017025; F:GO:0036402; C:GO:0008540; C:GO:0031595; C:GO:0031597	P:DNA damage response; P:ubiquitin-dependent ERAD pathway; P:positive regulation of RNA polymerase II transcription preinitiation complex assembly; P:positive regulation of proteasomal protein catabolic process; F:ATP binding; F:peptidase activity; F:TBP-class protein binding; F:proteasome-activating activity; C:proteasome regulatory particle, base subcomplex; C:nuclear proteasome complex; C:cyto…	EC:3.6.1.3; EC:3.6.1.15	Deleted entry; Nucleoside-triphosphate phosphatase
TRUE	[BLASTED, MAPPED, ANNOTATED]	TR16639|c0_g1_i1	61	7	2	49	6	3	61	4	2	lysosomal alpha-glucosidase	366	20	2.93225e-48	72.44	4	P:GO:0000023; F:GO:0004558; F:GO:0030246; F:GO:0032450	P:maltose metabolic process; F:alpha-1,4-glucosidase activity; F:carbohydrate binding; F:maltose alpha-glucosidase activity	EC:3.2.1.20	Alpha-glucosidase
TRUE	[BLASTED]	TR16647|c0_g1_i1	332	38	7	238	31	7	217	29	6	venom allergen-like (VAL) 11	731	20	3.69543e-54	64.75
TRUE	[BLASTED, MAPPED, ANNOTATED]	TR16652|c0_g1_i1	551	66	18	471	61	18	299	52	18	T-complex 1 subunit gamma-like	1758	20	0	86.89	4	P:GO:0006457; F:GO:0005524; F:GO:0051082; C:GO:0005737	P:protein folding; F:ATP binding; F:unfolded protein binding; C:cytoplasm
TRUE	[BLASTED, MAPPED, ANNOTATED]	TR16656|c0_g1_i1	748	59	17	762	66	20	562	59	18	T-complex 1 subunit alpha	2110	20	0	86.05	4	P:GO:0006457; F:GO:0005524; F:GO:0051082; C:GO:0005737	P:protein folding; F:ATP binding; F:unfolded protein binding; C:cytoplasm
TRUE	[BLASTED, MAPPED, ANNOTATED]	TR16663|c0_g1_i1	520	51	10	568	58	12	372	59	13	Ras-related Rab-11A	1330	20	3.05595e-107	80.22	48	P:GO:0000916; P:GO:0001525; P:GO:0006897; P:GO:0007112; P:GO:0007298; P:GO:0007317; P:GO:0007349; P:GO:0007394; P:GO:0008103; P:GO:0016360; P:GO:0019730; P:GO:0022416; P:GO:0030718; P:GO:0030723; P:GO:0030866; P:GO:0031532; P:GO:0032402; P:GO:0032456; P:GO:0032482; P:GO:0034334; P:GO:0042052; P:GO:0042078; P:GO:0042998; P:GO:0045886; P:GO:0046664; P:GO:0048137; P:GO:0048210; P:GO:0051642; P:GO:00…	P:actomyosin contractile ring contraction; P:angiogenesis; P:endocytosis; P:male meiosis cytokinesis; P:border follicle cell migration; P:regulation of pole plasm oskar mRNA localization; P:cellularization; P:dorsal closure, elongation of leading edge cells; P:oocyte microtubule cytoskeleton polarization; P:sensory organ precursor cell fate determination; P:antimicrobial humoral response; P:chaet…	EC:3.6.1.15	Nucleoside-triphosphate phosphatase
TRUE	[BLASTED, MAPPED, ANNOTATED]	TR16677|c0_g1_i1	122	11	3	124	9	3	68	5	2	Proteasome subunit beta type-6	771	20	3.6973e-118	78.88	5	P:GO:0051603; F:GO:0004298; C:GO:0005634; C:GO:0005737; C:GO:0005839	P:proteolysis involved in protein catabolic process; F:threonine-type endopeptidase activity; C:nucleus; C:cytoplasm; C:proteasome core complex	EC:3.4.25	Acting on peptide bonds (peptidases)
TRUE	[BLASTED, MAPPED, ANNOTATED]	TR16679|c0_g1_i1	113	21	6	201	26	6	99	17	6	Rab GDP dissociation inhibitor alpha	1607	20	0	78.37	7	P:GO:0007264; P:GO:0015031; P:GO:0050790; P:GO:0055114; F:GO:0005093; F:GO:0016491; C:GO:0005622	P:small GTPase mediated signal transduction; P:protein transport; P:regulation of catalytic activity; P:obsolete oxidation-reduction process; F:Rab GDP-dissociation inhibitor activity; F:oxidoreductase activity; C:intracellular anatomical structure
TRUE	[BLASTED, MAPPED]	TR16681|c0_g1_i1	673	27	5	616	33	5	406	30	6	profilin splice variant 4	1131	12	6.1914e-20	55.47	4	P:GO:0042989; F:GO:0003785; C:GO:0005938; C:GO:0015629	P:sequestering of actin monomers; F:actin monomer binding; C:cell cortex; C:actin cytoskeleton
TRUE	[BLASTED, MAPPED, ANNOTATED]	TR16686|c0_g1_i1	137	41	3	51	25	3	160	42	4	ubiquitin-60S ribosomal L40	475	20	1.92245e-88	99.46	3	P:GO:0006412; F:GO:0003735; C:GO:0005840	P:translation; F:structural constituent of ribosome; C:ribosome
TRUE	[BLASTED, MAPPED]	TR16703|c0_g1_i1	206	13	4	164	12	3	211	21	4	cystatin-A	518	20	1.97743e-08	51.91	20	P:GO:0006508; P:GO:0010466; P:GO:0010951; P:GO:0018149; P:GO:0030216; P:GO:0045861; P:GO:0098609; F:GO:0002020; F:GO:0004866; F:GO:0004869; F:GO:0005198; F:GO:0008233; F:GO:0030414; F:GO:0030674; C:GO:0001533; C:GO:0005615; C:GO:0005622; C:GO:0005634; C:GO:0005737; C:GO:0070062	P:proteolysis; P:negative regulation of peptidase activity; P:negative regulation of endopeptidase activity; P:peptide cross-linking; P:keratinocyte differentiation; P:negative regulation of proteolysis; P:cell-cell adhesion; F:protease binding; F:endopeptidase inhibitor activity; F:cysteine-type endopeptidase inhibitor activity; F:structural molecule activity; F:peptidase activity; F:peptidase i…
TRUE	[BLASTED, MAPPED, ANNOTATED]	TR16704|c0_g1_i1	74	11	5	155	20	8	66	21	8	SAR1 gene homolog B	1161	20	8.50936e-130	88.85	5	P:GO:0006886; P:GO:0016192; F:GO:0005525; C:GO:0005783; C:GO:0005794	P:intracellular protein transport; P:vesicle-mediated transport; F:GTP binding; C:endoplasmic reticulum; C:Golgi apparatus
TRUE	[NO-BLAST]	TR16760|c0_g1_i1	48	9	4	46	9	4	48	11	4	---NA---	695
TRUE	[BLASTED]	TR16786|c0_g1_i1	482	15	5	396	19	6	197	9	3	nascent polypeptide-associated complex subunit alpha	796	20	2.72592e-102	83.54
TRUE	[NO-BLAST]	TR16796|c0_g1_i1	45	4	2	49	2	1	46	4	3	---NA---	485
TRUE	[BLASTED, MAPPED, ANNOTATED]	TR16826|c0_g1_i1	142	20	5	157	18	5	99	16	4	ribosomal S8	697	20	1.76018e-105	89.12	7	P:GO:0006364; P:GO:0006412; P:GO:0042274; F:GO:0003735; C:GO:0022627; C:GO:0030686; C:GO:0032040	P:rRNA processing; P:translation; P:ribosomal small subunit biogenesis; F:structural constituent of ribosome; C:cytosolic small ribosomal subunit; C:90S preribosome; C:small-subunit processome
TRUE	[BLASTED, MAPPED, ANNOTATED]	TR16920|c0_g1_i1	201	20	4	290	30	4	104	19	4	Globin-3	603	20	7.5584e-51	64.86	2	P:GO:0006810; F:GO:0046872	P:transport; F:metal ion binding
TRUE	[BLASTED, MAPPED, ANNOTATED]	TR16957|c0_g1_i1	124	12	6	128	10	6	121	12	7	deoxyribose-phosphate aldolase	1225	20	6.5685e-159	74.12	4	P:GO:0009264; P:GO:0016052; F:GO:0004139; C:GO:0005737	P:deoxyribonucleotide catabolic process; P:carbohydrate catabolic process; F:deoxyribose-phosphate aldolase activity; C:cytoplasm	EC:4.1.2.4	Deoxyribose-phosphate aldolase
TRUE	[BLASTED, MAPPED, ANNOTATED]	TR16963|c0_g1_i1	659	57	8	726	60	9	432	44	7	deglycase DJ-1-like	766	20	5.85841e-61	68.2	3	P:GO:0006089; C:GO:0043231; C:GO:0044444	P:lactate metabolic process; C:intracellular membrane-bounded organelle; C:obsolete cytoplasmic part
TRUE	[BLASTED, MAPPED, ANNOTATED]	TR16980|c0_g2_i1	43	3	2	44	3	2	37	3	2	cold shock domain A	1296	20	2.33266e-40	80.64	2	P:GO:0006355; F:GO:0003677	P:regulation of DNA-templated transcription; F:DNA binding
TRUE	[BLASTED, MAPPED, ANNOTATED]	TR17007|c0_g1_i1	511	45	9	580	44	9	380	41	10	3-oxoacyl-[acyl-carrier- ] reductase	961	20	6.458e-116	73.72	2	P:GO:0055114; F:GO:0008678	P:obsolete oxidation-reduction process; F:2-deoxy-D-gluconate 3-dehydrogenase activity	EC:1.1.1.125	2-deoxy-D-gluconate 3-dehydrogenase
TRUE	[BLASTED, MAPPED, ANNOTATED]	TR17046|c0_g1_i1	2215	151	13	2150	153	12	1329	119	12	BMH2	1366	20	2.7258e-130	81.48	3	P:GO:0055114; F:GO:0004497; F:GO:0019904	P:obsolete oxidation-reduction process; F:monooxygenase activity; F:protein domain specific binding
TRUE	[BLASTED, MAPPED, ANNOTATED]	TR17059|c0_g1_i1	940	38	6	1216	43	7	611	35	9	Adenosylhomocysteinase A	1683	20	0	89.01	4	P:GO:0006730; P:GO:0033353; F:GO:0004013; C:GO:0005829	P:one-carbon metabolic process; P:S-adenosylmethionine cycle; F:adenosylhomocysteinase activity; C:cytosol	EC:3.3.1.1	Adenosylhomocysteinase
TRUE	[BLASTED, MAPPED, ANNOTATED]	TR17074|c0_g1_i1	485	39	8	627	38	9	582	52	10	myophilin	981	20	1.42088e-118	87.68	4	P:GO:0006298; F:GO:0005524; F:GO:0030983; C:GO:0032300	P:mismatch repair; F:ATP binding; F:mismatched DNA binding; C:mismatch repair complex
TRUE	[BLASTED, MAPPED, ANNOTATED]	TR17074|c0_g2_i1	775	54	11	730	41	9	688	56	11	myophilin	981	20	1.89766e-119	87.81	4	P:GO:0006298; F:GO:0005524; F:GO:0030983; C:GO:0032300	P:mismatch repair; F:ATP binding; F:mismatched DNA binding; C:mismatch repair complex
TRUE	[BLASTED, MAPPED, ANNOTATED]	TR17099|c2_g1_i1	1171	109	18	929	104	16	779	87	16	Tubulin beta chain	2374	20	0	99.72	6	P:GO:0007017; F:GO:0003924; F:GO:0005200; F:GO:0005525; C:GO:0005737; C:GO:0005874	P:microtubule-based process; F:GTPase activity; F:structural constituent of cytoskeleton; F:GTP binding; C:cytoplasm; C:microtubule	EC:3.6.1.15	Nucleoside-triphosphate phosphatase
TRUE	[BLASTED, MAPPED, ANNOTATED]	TR17112|c0_g1_i1	3408	228	10	2774	194	10	2187	181	11	glutathione S-transferase	949	20	4.97997e-107	79.55	4	P:GO:0008152; F:GO:0004364; F:GO:0046872; C:GO:0005737	P:metabolic process; F:glutathione transferase activity; F:metal ion binding; C:cytoplasm	EC:2.5.1.18	Glutathione transferase
TRUE	[BLASTED, MAPPED, ANNOTATED]	TR17114|c0_g1_i1	163	17	8	172	19	8	137	13	5	2	1587	20	0	95.22	6	P:GO:0006351; P:GO:0006355; P:GO:0032508; F:GO:0005524; F:GO:0043139; C:GO:0005634	P:DNA-templated transcription; P:regulation of DNA-templated transcription; P:DNA duplex unwinding; F:ATP binding; F:5'-3' DNA helicase activity; C:nucleus	EC:3.6.1.3; EC:3.6.1.15	Deleted entry; Nucleoside-triphosphate phosphatase
TRUE	[BLASTED, MAPPED, ANNOTATED]	TR17138|c0_g1_i1	1191	149	5	867	120	5	736	98	5	fatty acid binding brain	502	20	4.15377e-55	72.67	3	P:GO:0006810; F:GO:0005215; F:GO:0008289	P:transport; F:transporter activity; F:lipid binding
TRUE	[BLASTED, MAPPED, ANNOTATED]	TR17160|c0_g1_i1	112	5	3	45	4	3	65	4	2	Thioredoxin- mitochondrial [[Candida] glabrata]	564	20	1.04358e-24	61.98	1	P:GO:0008150	P:biological_process
TRUE	[BLASTED, MAPPED, ANNOTATED]	TR17164|c0_g1_i1	3866	224	13	2507	173	12	2406	186	13	glyceraldehyde 3-phosphate dehydrogenase	1225	20	0	84.3	6	P:GO:0006006; P:GO:0006096; P:GO:0055114; F:GO:0004365; F:GO:0050661; F:GO:0051287	P:glucose metabolic process; P:glycolytic process; P:obsolete oxidation-reduction process; F:glyceraldehyde-3-phosphate dehydrogenase (NAD+) (phosphorylating) activity; F:NADP binding; F:NAD binding	EC:1.2.1.59; EC:1.2.1.12	Glyceraldehyde-3-phosphate dehydrogenase (NAD(P)(+)) (phosphorylating); Glyceraldehyde-3-phosphate dehydrogenase (phosphorylating)
TRUE	[NO-BLAST]	TR17170|c0_g1_i1	2925	397	4	2895	414	4	1711	250	4	---NA---	529
TRUE	[NO-BLAST]	TR17170|c0_g1_i2	2956	388	4	2796	400	4	1669	240	4	---NA---	536
TRUE	[BLASTED, MAPPED, ANNOTATED]	TR17173|c0_g1_i1	683	45	9	610	37	9	475	38	9	leishmanolysin-like peptidase	2166	20	1.55555e-130	52.31	3	P:GO:0000278; P:GO:0048513; F:GO:0016787	P:mitotic cell cycle; P:animal organ development; F:hydrolase activity
TRUE	[BLASTED, MAPPED, ANNOTATED]	TR17193|c0_g1_i1	605	35	6	598	37	7	480	36	6	thioredoxin peroxidase	689	20	3.00249e-101	82.23	5	P:GO:0055114; P:GO:0098869; F:GO:0004601; F:GO:0051920; C:GO:0005737	P:obsolete oxidation-reduction process; P:cellular oxidant detoxification; F:peroxidase activity; F:peroxiredoxin activity; C:cytoplasm	EC:1.11.1.15; EC:1.11.1.7	Acting on a peroxide as acceptor; Peroxidase
TRUE	[BLASTED, MAPPED, ANNOTATED]	TR17219|c0_g1_i1	712	67	7	792	65	9	561	61	9	cytosolic malate dehydrogenase	1185	20	1.01866e-172	82.73	4	P:GO:0005975; P:GO:0006099; P:GO:0006108; F:GO:0030060	P:carbohydrate metabolic process; P:tricarboxylic acid cycle; P:malate metabolic process; F:L-malate dehydrogenase activity	EC:1.1.1.37	Malate dehydrogenase
TRUE	[BLASTED, MAPPED, ANNOTATED]	TR17301|c0_g1_i1	135	12	5	127	12	4	83	11	4	Proteasome subunit alpha type-6	924	20	1.5761e-165	84.24	5	P:GO:0006511; F:GO:0004298; C:GO:0005634; C:GO:0005737; C:GO:0019773	P:ubiquitin-dependent protein catabolic process; F:threonine-type endopeptidase activity; C:nucleus; C:cytoplasm; C:proteasome core complex, alpha-subunit complex	EC:3.4.25	Acting on peptide bonds (peptidases)
TRUE	[BLASTED, MAPPED, ANNOTATED]	TR17315|c0_g1_i1	129	8	3	70	6	3	67	6	3	cystatin-A	377	20	2.19796e-12	59.73	3	P:GO:0045861; F:GO:0030414; C:GO:0005622	P:negative regulation of proteolysis; F:peptidase inhibitor activity; C:intracellular anatomical structure
TRUE	[BLASTED, MAPPED, ANNOTATED]	TR17318|c0_g1_i1	405	33	10	499	35	8	272	32	8	vesicle-associated membrane (vamp)	2061	20	2.51496e-109	70.97	1	C:GO:0016020	C:membrane
TRUE	[BLASTED, MAPPED, ANNOTATED]	TR17329|c0_g1_i1	184	20	6	196	20	7	139	11	5	ribosomal L18a	645	20	3.43206e-106	91.84	4	P:GO:0006412; F:GO:0003735; C:GO:0016020; C:GO:0022625	P:translation; F:structural constituent of ribosome; C:membrane; C:cytosolic large ribosomal subunit
TRUE	[BLASTED, MAPPED, ANNOTATED]	TR17346|c0_g1_i1	158	15	8	55	11	6	69	15	9	citrate lyase subunit beta mitochondrial	1536	20	3.99412e-138	59.22	1	F:GO:0003824	F:catalytic activity
TRUE	[BLASTED, MAPPED, ANNOTATED]	TR17367|c0_g1_i1	1825	121	16	1690	125	16	958	83	15	enolase	1525	20	0	88.78	4	P:GO:0006096; F:GO:0000287; F:GO:0004634; C:GO:0000015	P:glycolytic process; F:magnesium ion binding; F:phosphopyruvate hydratase activity; C:phosphopyruvate hydratase complex	EC:4.2.1.11	Phosphopyruvate hydratase
TRUE	[BLASTED, MAPPED, ANNOTATED]	TR17368|c0_g1_i1	282	22	9	219	26	8	138	15	6	Proteasome subunit alpha type-2	827	20	6.68006e-161	87.89	5	P:GO:0006511; F:GO:0004298; C:GO:0005634; C:GO:0005737; C:GO:0019773	P:ubiquitin-dependent protein catabolic process; F:threonine-type endopeptidase activity; C:nucleus; C:cytoplasm; C:proteasome core complex, alpha-subunit complex	EC:3.4.25	Acting on peptide bonds (peptidases)
TRUE	[BLASTED, MAPPED, ANNOTATED]	TR17370|c0_g1_i1	51	7	3	41	6	4	65	4	2	S-phase kinase-associated 1	763	20	1.31876e-109	92.43	24	P:GO:0000086; P:GO:0000209; P:GO:0002223; P:GO:0006414; P:GO:0016055; P:GO:0031146; P:GO:0035518; P:GO:0038061; P:GO:0038095; P:GO:0050852; P:GO:0051403; P:GO:0051437; F:GO:0003746; F:GO:0008013; F:GO:0016301; F:GO:0061630; F:GO:0097602; C:GO:0005654; C:GO:0005813; C:GO:0005829; C:GO:0019005; C:GO:0031467; C:GO:0031519; C:GO:0070062	P:G2/M transition of mitotic cell cycle; P:protein polyubiquitination; P:stimulatory C-type lectin receptor signaling pathway; P:translational elongation; P:Wnt signaling pathway; P:SCF-dependent proteasomal ubiquitin-dependent protein catabolic process; P:histone H2A monoubiquitination; P:non-canonical NF-kappaB signal transduction; P:Fc-epsilon receptor signaling pathway; P:T cell receptor sign…
TRUE	[BLASTED, MAPPED]	TR17383|c0_g4_i1	369	17	2	288	17	2	212	13	2	family S9 non-peptidase homologue (S09 family)	235	7	1.4496e-13	65.53	2	P:GO:0008152; F:GO:0016787	P:metabolic process; F:hydrolase activity
TRUE	[BLASTED]	TR17424|c0_g1_i1	279	24	6	287	24	5	123	18	6	metallo-beta-lactamase domain-containing 1	1153	20	4.25259e-97	62.03
TRUE	[BLASTED, MAPPED]	TR17467|c0_g1_i1	389	43	7	336	41	7	316	42	7	Tegument antigen	746	20	7.90378e-45	60.35	3	P:GO:0007017; F:GO:0005509; C:GO:0030286	P:microtubule-based process; F:calcium ion binding; C:dynein complex
TRUE	[BLASTED, MAPPED, ANNOTATED]	TR17469|c0_g1_i1	41	1	1	59	5	3	41	3	2	Eukaryotic translation initiation factor 3 subunit M	2065	20	0	68.25	7	P:GO:0001731; P:GO:0006446; F:GO:0003743; C:GO:0005852; C:GO:0016020; C:GO:0016282; C:GO:0033290	P:formation of translation preinitiation complex; P:regulation of translational initiation; F:translation initiation factor activity; C:eukaryotic translation initiation factor 3 complex; C:membrane; C:eukaryotic 43S preinitiation complex; C:eukaryotic 48S preinitiation complex
TRUE	[BLASTED, MAPPED, ANNOTATED]	TR17494|c0_g1_i1	107	25	7	164	27	7	74	16	4	GTP-binding nuclear Ran	844	20	4.54491e-157	93.03	7	P:GO:0000054; P:GO:0006606; P:GO:0007264; F:GO:0003924; F:GO:0005525; C:GO:0005634; C:GO:0005737	P:ribosomal subunit export from nucleus; P:protein import into nucleus; P:small GTPase mediated signal transduction; F:GTPase activity; F:GTP binding; C:nucleus; C:cytoplasm	EC:3.6.1.15	Nucleoside-triphosphate phosphatase
TRUE	[BLASTED, MAPPED]	TR17502|c0_g1_i1	190	18	6	141	18	7	130	18	7	tegument antigen	682	20	2.2625e-53	62.37	3	P:GO:0007017; F:GO:0005509; C:GO:0030286	P:microtubule-based process; F:calcium ion binding; C:dynein complex
TRUE	[BLASTED, MAPPED, ANNOTATED]	TR17520|c0_g1_i1	287	22	4	455	28	4	260	22	4	dihydrolipoyllysine-residue succinyltransferase component of 2-oxoglutarate dehydrogenase mitochondrial	1930	20	2.87131e-137	84.68	3	P:GO:0006099; F:GO:0004149; C:GO:0045252	P:tricarboxylic acid cycle; F:dihydrolipoyllysine-residue succinyltransferase activity; C:oxoglutarate dehydrogenase complex	EC:2.3.1.61	Dihydrolipoyllysine-residue succinyltransferase
TRUE	[BLASTED, MAPPED, ANNOTATED]	TR17530|c0_g1_i1	117	16	4	106	17	4	67	16	5	cysteine protease inhibitor	594	20	1.5857e-30	68.23	1	F:GO:0004866	F:endopeptidase inhibitor activity
TRUE	[BLASTED, MAPPED, ANNOTATED]	TR17536|c0_g1_i2	131	31	9	219	35	9	122	36	10	rho GDP-dissociation inhibitor 1	1316	20	2.66802e-69	65.03	2	P:GO:0065007; C:GO:0044424	P:biological regulation; C:obsolete intracellular part
TRUE	[NO-BLAST]	TR17564|c0_g1_i1	213	18	4	221	16	2	232	17	3	---NA---	427
TRUE	[NO-BLAST]	TR17564|c0_g1_i2	150	13	4	156	10	2	121	11	4	---NA---	427
TRUE	[BLASTED, MAPPED]	TR17565|c0_g1_i1	50	3	2	41	3	1	48	2	1	phosphoinositide phosphatase	1017	20	9.29558e-34	64.01	2	F:GO:0042578; F:GO:0051087	F:phosphoric ester hydrolase activity; F:protein-folding chaperone binding
TRUE	[BLASTED, MAPPED, ANNOTATED]	TR17595|c0_g1_i1	236	18	5	265	20	5	196	24	5	CG3195- isoform C	607	20	9.24115e-105	91.63	5	P:GO:0000027; P:GO:0006412; F:GO:0003735; F:GO:0019843; C:GO:0022625	P:ribosomal large subunit assembly; P:translation; F:structural constituent of ribosome; F:rRNA binding; C:cytosolic large ribosomal subunit
TRUE	[BLASTED, MAPPED, ANNOTATED]	TR17675|c0_g1_i1	84	14	3	75	17	3	73	14	4	ribosomal L21	578	20	1.08768e-75	88.31	3	P:GO:0006412; F:GO:0003735; C:GO:0022625	P:translation; F:structural constituent of ribosome; C:cytosolic large ribosomal subunit
TRUE	[BLASTED, MAPPED, ANNOTATED]	TR17681|c0_g1_i1	85	7	2	49	4	1	45	5	2	60s ribosomal L17	877	20	6.4304e-122	85.03	3	P:GO:0006412; F:GO:0003735; C:GO:0015934	P:translation; F:structural constituent of ribosome; C:large ribosomal subunit
TRUE	[BLASTED, MAPPED]	TR17688|c0_g1_i1	637	90	6	457	78	6	344	88	5	cellular retinoic acid-binding 1	1034	20	1.4977e-06	44.33	14	P:GO:0006810; P:GO:0034653; F:GO:0001972; F:GO:0005215; F:GO:0005501; F:GO:0008289; F:GO:0016918; F:GO:0019841; C:GO:0005623; C:GO:0005737; C:GO:0005829; C:GO:0030424; C:GO:0043005; C:GO:0070852	P:transport; P:retinoic acid catabolic process; F:retinoic acid binding; F:transporter activity; F:retinoid binding; F:lipid binding; F:retinal binding; F:retinol binding; C:obsolete cell; C:cytoplasm; C:cytosol; C:axon; C:neuron projection; C:cell body fiber
TRUE	[BLASTED, MAPPED]	TR17688|c0_g1_i2	708	88	6	533	77	6	419	90	5	fatty acid binding brain	1084	20	2.67066e-06	44.37	4	P:GO:0006810; F:GO:0005215; F:GO:0008289; C:GO:0005737	P:transport; F:transporter activity; F:lipid binding; C:cytoplasm
TRUE	[BLASTED, MAPPED, ANNOTATED]	TR17690|c0_g1_i1	2416	132	18	2112	125	19	1714	110	17	propionyl- carboxylase beta mitochondrial	1902	20	0	86.22	1	F:GO:0016874	F:ligase activity
TRUE	[NO-BLAST]	TR17735|c0_g1_i2	52	7	2	41	9	2	41	2	2	---NA---	354
TRUE	[NO-BLAST]	TR17735|c0_g1_i3	60	7	2	84	8	2	70	2	2	---NA---	282
TRUE	[BLASTED, MAPPED, ANNOTATED]	TR17741|c0_g1_i1	2380	155	23	2312	146	22	1616	126	21	heat shock 70	2093	20	0	95.43	1	F:GO:0005524	F:ATP binding
TRUE	[BLASTED, MAPPED, ANNOTATED]	TR17749|c0_g1_i1	1423	102	21	1106	97	23	793	84	23	transitional endoplasmic reticulum ATPase	2954	20	0	93.92	42	P:GO:0006302; P:GO:0006734; P:GO:0006919; P:GO:0010918; P:GO:0016567; P:GO:0018279; P:GO:0019079; P:GO:0019985; P:GO:0030970; P:GO:0031334; P:GO:0032436; P:GO:0034214; P:GO:0046034; P:GO:0051301; P:GO:0070842; P:GO:0071712; P:GO:0072389; P:GO:1903007; P:GO:1903715; P:GO:1903862; P:GO:2001171; F:GO:0005524; F:GO:0016887; F:GO:0019903; F:GO:0019904; F:GO:0031625; F:GO:0035800; F:GO:0036435; F:GO:00…	P:double-strand break repair; P:NADH metabolic process; P:activation of cysteine-type endopeptidase activity involved in apoptotic process; P:positive regulation of mitochondrial membrane potential; P:protein ubiquitination; P:protein N-linked glycosylation via asparagine; P:viral genome replication; P:translesion synthesis; P:retrograde protein transport, ER to cytosol; P:positive regulation of …	EC:3.6.1.3; EC:3.6.1.15	Deleted entry; Nucleoside-triphosphate phosphatase
TRUE	[BLASTED, MAPPED, ANNOTATED]	TR17764|c0_g1_i1	422	26	8	377	24	7	151	12	3	AChain Trematode Hemoglobin From Paramphistomum Epiclitum	542	20	1.31712e-56	63.15	2	P:GO:0006810; F:GO:0046872	P:transport; F:metal ion binding
TRUE	[BLASTED, MAPPED, ANNOTATED]	TR17779|c0_g1_i1	3652	239	15	3703	266	16	2409	210	16	adductor muscle	1351	20	0	99.49	3	F:GO:0005524; C:GO:0005737; C:GO:0005856	F:ATP binding; C:cytoplasm; C:cytoskeleton
TRUE	[BLASTED, MAPPED]	TR17795|c0_g2_i1	303	30	6	143	15	4	120	18	6	Bone marrow proteoglycan	1449	13	1.25012e-55	52.97	5	P:GO:0001817; P:GO:0006955; C:GO:0005576; C:GO:0016020; C:GO:0016020	P:regulation of cytokine production; P:immune response; C:extracellular region; C:membrane; C:membrane
TRUE	[BLASTED, MAPPED, ANNOTATED]	TR17817|c0_g1_i1	1009	39	5	696	29	4	677	32	5	Annexin A7	642	20	6.33548e-79	71.49	1	F:GO:0043167	F:ion binding
TRUE	[NO-BLAST]	TR17818|c0_g2_i1	46	5	1	38	4	1	55	4	1	---NA---	347
TRUE	[BLASTED, MAPPED, ANNOTATED]	TR17839|c0_g1_i1	1000	61	11	613	50	12	438	43	12	UTP--glucose-1-phosphate uridylyltransferase	1899	20	0	78.09	2	P:GO:0006011; F:GO:0003983	P:UDP-glucose metabolic process; F:UTP:glucose-1-phosphate uridylyltransferase activity	EC:2.7.7.64; EC:2.7.7.9	UTP-monosaccharide-1-phosphate uridylyltransferase; UTP--glucose-1-phosphate uridylyltransferase
TRUE	[BLASTED, MAPPED]	TR17842|c0_g1_i1	200	22	5	168	20	5	80	15	6	hypothetical protein T265_08036	545	20	7.28761e-33	51.41	2	P:GO:0006869; F:GO:0005319	P:lipid transport; F:lipid transporter activity
TRUE	[BLASTED, MAPPED]	TR17842|c0_g2_i1	366	45	14	307	34	10	239	29	9	Lipid transport N terminal	1768	20	1.96631e-46	45.54	2	P:GO:0006869; F:GO:0005319	P:lipid transport; F:lipid transporter activity
TRUE	[BLASTED, MAPPED]	TR17844|c0_g1_i1	213	31	5	142	37	7	143	29	5	fatty acid-binding	577	6	1.42846e-05	47.14	3	P:GO:0006810; F:GO:0005215; F:GO:0008289	P:transport; F:transporter activity; F:lipid binding
TRUE	[BLASTED, MAPPED, ANNOTATED]	TR17856|c0_g1_i1	153	26	7	113	25	7	46	22	7	thioredoxin domain-containing 17-like	811	20	2.97022e-35	59.49	2	P:GO:0008152; C:GO:0044444	P:metabolic process; C:obsolete cytoplasmic part
TRUE	[BLASTED, MAPPED, ANNOTATED]	TR17877|c2_g2_i1	1136	105	14	786	88	16	821	87	15	tubulin alpha-1A chain	1806	20	0	99.08	6	P:GO:0007017; F:GO:0003924; F:GO:0005200; F:GO:0005525; C:GO:0005737; C:GO:0005874	P:microtubule-based process; F:GTPase activity; F:structural constituent of cytoskeleton; F:GTP binding; C:cytoplasm; C:microtubule	EC:3.6.1.15	Nucleoside-triphosphate phosphatase
TRUE	[BLASTED, MAPPED]	TR17879|c0_g1_i1	86	15	7	104	25	8	87	27	8	Glutathione S-Transferase	756	20	1.74833e-52	60.14	3	F:GO:0004364; F:GO:0016740; F:GO:0016853	F:glutathione transferase activity; F:transferase activity; F:isomerase activity
TRUE	[BLASTED, MAPPED]	TR17879|c0_g1_i2	53	12	6	129	25	9	85	26	8	Glutathione S-Transferase	697	20	5.38553e-50	60.13	3	F:GO:0004364; F:GO:0016740; F:GO:0016853	F:glutathione transferase activity; F:transferase activity; F:isomerase activity
TRUE	[BLASTED, MAPPED, ANNOTATED]	TR17905|c0_g1_i4	165	17	7	232	17	6	119	19	8	ribokinase	1383	20	4.23713e-126	57.54	2	P:GO:0008152; F:GO:0016772	P:metabolic process; F:transferase activity, transferring phosphorus-containing groups
TRUE	[BLASTED, MAPPED, ANNOTATED]	TR17942|c0_g1_i1	44	12	4	49	16	4	40	2	1	proteasome subunit beta type-7	1056	20	1.55517e-155	80.28	5	P:GO:0051603; F:GO:0004298; C:GO:0005634; C:GO:0005737; C:GO:0005839	P:proteolysis involved in protein catabolic process; F:threonine-type endopeptidase activity; C:nucleus; C:cytoplasm; C:proteasome core complex	EC:3.4.25	Acting on peptide bonds (peptidases)
TRUE	[BLASTED, MAPPED, ANNOTATED]	TR17964|c0_g1_i1	175	5	2	109	4	1	130	7	4	uv excision repair rad23	1906	20	3.40932e-134	63.5	4	P:GO:0006289; P:GO:0043161; F:GO:0003684; C:GO:0005634	P:nucleotide-excision repair; P:proteasome-mediated ubiquitin-dependent protein catabolic process; F:damaged DNA binding; C:nucleus
TRUE	[BLASTED, MAPPED, ANNOTATED]	TR17973|c0_g1_i2	54	7	3	43	7	3	43	2	1	Ribosomal S15Aa	515	20	8.79294e-78	92.55	9	P:GO:0006412; P:GO:0008284; P:GO:0009615; P:GO:0045787; F:GO:0003735; C:GO:0005739; C:GO:0016020; C:GO:0022627; C:GO:0070062	P:translation; P:positive regulation of cell population proliferation; P:response to virus; P:positive regulation of cell cycle; F:structural constituent of ribosome; C:mitochondrion; C:membrane; C:cytosolic small ribosomal subunit; C:extracellular exosome
TRUE	[BLASTED, MAPPED, ANNOTATED]	TR17982|c0_g1_i1	2101	161	10	2135	139	9	1559	134	9	peptidyl-prolyl cis-trans isomerase	637	20	4.24694e-83	84.78	3	P:GO:0000413; P:GO:0006457; F:GO:0003755	P:protein peptidyl-prolyl isomerization; P:protein folding; F:peptidyl-prolyl cis-trans isomerase activity	EC:5.2.1.8	Peptidylprolyl isomerase
TRUE	[BLASTED, MAPPED, ANNOTATED]	TR17992|c0_g1_i1	75	15	3	123	15	4	58	12	3	actin-related 2 3 complex subunit 4	789	20	1.61163e-111	93.93	5	P:GO:0030041; P:GO:0034314; F:GO:0003779; C:GO:0005737; C:GO:0005885	P:actin filament polymerization; P:Arp2/3 complex-mediated actin nucleation; F:actin binding; C:cytoplasm; C:Arp2/3 protein complex
TRUE	[BLASTED, MAPPED, ANNOTATED]	TR17998|c0_g2_i1	3594	237	17	3715	267	16	2278	206	15	Actin	1245	20	0	98.99	3	F:GO:0005524; C:GO:0005737; C:GO:0005856	F:ATP binding; C:cytoplasm; C:cytoskeleton
TRUE	[BLASTED, MAPPED, ANNOTATED]	TR18000|c0_g1_i1	72	10	4	37	9	4	63	10	5	Heterogeneous nuclear ribonucleo A2 homolog	1795	20	3.08156e-136	88.01	4	F:GO:0000166; F:GO:0003676; C:GO:0019013; C:GO:1990904	F:nucleotide binding; F:nucleic acid binding; C:viral nucleocapsid; C:ribonucleoprotein complex
TRUE	[BLASTED, MAPPED, ANNOTATED]	TR18049|c0_g1_i1	175	29	6	143	23	6	177	26	6	ribosomal S18	549	20	1.18208e-84	95.87	6	P:GO:0006412; P:GO:0042254; F:GO:0003735; F:GO:0019843; C:GO:0005829; C:GO:0015935	P:translation; P:ribosome biogenesis; F:structural constituent of ribosome; F:rRNA binding; C:cytosol; C:small ribosomal subunit
TRUE	[BLASTED, MAPPED, ANNOTATED]	TR18060|c0_g1_i1	140	24	9	112	24	10	67	25	10	(Hsp40) subfamily member 1	1399	20	0	79.23	7	P:GO:0006457; P:GO:0009408; F:GO:0005524; F:GO:0031072; F:GO:0046872; F:GO:0051082; C:GO:0005829	P:protein folding; P:response to heat; F:ATP binding; F:heat shock protein binding; F:metal ion binding; F:unfolded protein binding; C:cytosol
TRUE	[BLASTED]	TR18072|c0_g1_i1	181	18	7	106	18	7	132	14	7	Transcriptional activator Pur-alpha	1337	20	5.86462e-154	81.64
TRUE	[BLASTED, MAPPED, ANNOTATED]	TR18116|c0_g1_i1	287	27	6	343	30	7	166	19	6	60S acidic ribosomal P0	1129	20	4.77763e-158	83.74	6	P:GO:0002181; P:GO:0042254; F:GO:0003735; F:GO:0070180; C:GO:0022625; C:GO:0030687	P:cytoplasmic translation; P:ribosome biogenesis; F:structural constituent of ribosome; F:large ribosomal subunit rRNA binding; C:cytosolic large ribosomal subunit; C:preribosome, large subunit precursor
TRUE	[BLASTED, MAPPED]	TR18127|c1_g1_i1	77	14	4	73	14	2	64	11	3	fatty acid-binding heart-like	568	20	6.3463e-12	45.18	6	P:GO:0006810; P:GO:0034653; F:GO:0001972; F:GO:0005215; F:GO:0008289; C:GO:0005737	P:transport; P:retinoic acid catabolic process; F:retinoic acid binding; F:transporter activity; F:lipid binding; C:cytoplasm
TRUE	[BLASTED, MAPPED]	TR18127|c1_g1_i4	97	14	2	109	12	3	63	6	2	cellular retinoic acid-binding 1	526	20	1.48443e-11	47.74	5	P:GO:0006810; F:GO:0005215; F:GO:0005504; F:GO:0008289; C:GO:0005737	P:transport; F:transporter activity; F:fatty acid binding; F:lipid binding; C:cytoplasm
TRUE	[BLASTED, MAPPED, ANNOTATED]	TR18132|c0_g1_i1	610	64	12	489	61	12	410	54	10	inorganic pyrophosphatase	1162	20	2.65476e-141	75.05	4	P:GO:0006796; F:GO:0000287; F:GO:0004427; C:GO:0005737	P:phosphate-containing compound metabolic process; F:magnesium ion binding; F:inorganic diphosphate phosphatase activity; C:cytoplasm	EC:3.6.1.1	Inorganic diphosphatase
TRUE	[BLASTED, MAPPED, ANNOTATED]	TR18135|c0_g1_i1	142	30	7	390	30	6	262	30	6	Ras-related Rab-10	1317	20	4.34656e-111	80.66	5	P:GO:0006904; P:GO:0007264; P:GO:0009306; F:GO:0005525; C:GO:0005622	P:vesicle docking involved in exocytosis; P:small GTPase mediated signal transduction; P:protein secretion; F:GTP binding; C:intracellular anatomical structure
TRUE	[BLASTED, MAPPED, ANNOTATED]	TR18158|c0_g1_i1	112	13	3	133	10	3	123	11	3	ribosomal L18	662	20	4.72604e-114	85.78	4	P:GO:0006412; F:GO:0003723; F:GO:0003735; C:GO:0022625	P:translation; F:RNA binding; F:structural constituent of ribosome; C:cytosolic large ribosomal subunit
TRUE	[BLASTED, MAPPED]	TR18162|c0_g1_i1	1576	87	7	1429	85	7	1130	72	6	liver basic fatty acid binding	538	20	1.49788e-12	54.89	5	P:GO:0006810; F:GO:0005215; F:GO:0005504; F:GO:0008289; C:GO:0005737	P:transport; F:transporter activity; F:fatty acid binding; F:lipid binding; C:cytoplasm
TRUE	[NO-BLAST]	TR18162|c0_g1_i2	154	15	2	157	12	2	112	11	2	---NA---	240
TRUE	[BLASTED, MAPPED]	TR18162|c0_g1_i5	1503	85	9	1384	85	8	1076	75	7	liver basic fatty acid binding	559	20	4.90621e-13	53.7	5	P:GO:0006810; F:GO:0005215; F:GO:0005504; F:GO:0008289; C:GO:0005737	P:transport; F:transporter activity; F:fatty acid binding; F:lipid binding; C:cytoplasm
TRUE	[BLASTED, MAPPED, ANNOTATED]	TR18165|c0_g1_i1	318	47	8	432	52	8	205	39	11	hydroxyacylglutathione hydrolase	1006	20	2.25432e-126	74.81	3	P:GO:0019243; F:GO:0004416; C:GO:0005739	P:methylglyoxal catabolic process to D-lactate via S-lactoyl-glutathione; F:hydroxyacylglutathione hydrolase activity; C:mitochondrion	EC:3.1.2.6	Hydroxyacylglutathione hydrolase
TRUE	[BLASTED, MAPPED, ANNOTATED]	TR18168|c0_g1_i1	610	70	14	565	61	14	381	53	13	Annexin A13	1243	20	8.77139e-173	68.74	2	F:GO:0005509; F:GO:0005544	F:calcium ion binding; F:calcium-dependent phospholipid binding
TRUE	[BLASTED, MAPPED, ANNOTATED]	TR18172|c0_g1_i1	113	12	4	88	18	7	45	22	5	actin-related 2 isoform X2	1864	20	0	92.44	32	P:GO:0001755; P:GO:0007163; P:GO:0007165; P:GO:0007178; P:GO:0008356; P:GO:0016344; P:GO:0016482; P:GO:0030902; P:GO:0033206; P:GO:0034314; P:GO:0038096; P:GO:0048013; P:GO:0051216; P:GO:0051653; P:GO:0060271; P:GO:0061003; F:GO:0004675; F:GO:0004702; F:GO:0005200; F:GO:0005524; F:GO:0046872; F:GO:0051015; C:GO:0002102; C:GO:0005829; C:GO:0005885; C:GO:0005925; C:GO:0014069; C:GO:0016020; C:GO:00…	P:neural crest cell migration; P:establishment or maintenance of cell polarity; P:signal transduction; P:transmembrane receptor protein serine/threonine kinase signaling pathway; P:asymmetric cell division; P:meiotic chromosome movement towards spindle pole; P:cytosolic transport; P:hindbrain development; P:meiotic cytokinesis; P:Arp2/3 complex-mediated actin nucleation; P:Fc-gamma receptor signa…	EC:2.7.11	Transferring phosphorus-containing groups
TRUE	[NO-BLAST]	TR18181|c0_g1_i1	57	10	2	44	9	3	55	12	3	---NA---	868
TRUE	[BLASTED, MAPPED, ANNOTATED]	TR18198|c0_g1_i1	143	12	2	119	12	2	53	8	2	ribosomal S14	639	20	5.19772e-75	91.64	7	P:GO:0000028; P:GO:0000462; P:GO:0006412; F:GO:0003735; F:GO:0048027; F:GO:0070181; C:GO:0022627	P:ribosomal small subunit assembly; P:maturation of SSU-rRNA from tricistronic rRNA transcript (SSU-rRNA, 5.8S rRNA, LSU-rRNA); P:translation; F:structural constituent of ribosome; F:mRNA 5'-UTR binding; F:small ribosomal subunit rRNA binding; C:cytosolic small ribosomal subunit
TRUE	[BLASTED, MAPPED, ANNOTATED]	TR18213|c0_g1_i1	251	20	6	281	17	6	200	17	6	Heterogeneous nuclear ribonucleo A2 B1 homolog	1841	20	4.76562e-172	79.28	4	F:GO:0000166; F:GO:0003676; C:GO:0019013; C:GO:1990904	F:nucleotide binding; F:nucleic acid binding; C:viral nucleocapsid; C:ribonucleoprotein complex
TRUE	[BLASTED, MAPPED, ANNOTATED]	TR18227|c0_g1_i1	98	10	2	147	11	3	40	9	2	40S ribosomal S6	1036	20	1.83292e-127	90.47	5	P:GO:0006364; P:GO:0006412; P:GO:0042274; F:GO:0003735; C:GO:0022627	P:rRNA processing; P:translation; P:ribosomal small subunit biogenesis; F:structural constituent of ribosome; C:cytosolic small ribosomal subunit
TRUE	[BLASTED, MAPPED, ANNOTATED]	TR18259|c0_g1_i1	59	3	2	55	14	5	64	9	4	ribulose-phosphate 3-epimerase	943	20	3.56687e-119	77.98	8	P:GO:0009052; P:GO:0019323; P:GO:0044262; F:GO:0004750; F:GO:0008270; F:GO:0019706; C:GO:0005829; C:GO:0016020	P:pentose-phosphate shunt, non-oxidative branch; P:pentose catabolic process; P:obsolete cellular carbohydrate metabolic process; F:D-ribulose-phosphate 3-epimerase activity; F:zinc ion binding; F:protein-cysteine S-palmitoyltransferase activity; C:cytosol; C:membrane	EC:2.3.1.225; EC:5.1.3.1	Protein S-acyltransferase; Ribulose-phosphate 3-epimerase
TRUE	[BLASTED, MAPPED, ANNOTATED]	TR18280|c0_g1_i1	43	5	3	84	11	6	67	11	5	Guanine nucleotide-binding subunit beta 2-like 1	1123	20	0	86.57	12	P:GO:0001525; P:GO:0006281; P:GO:0030178; P:GO:0032259; P:GO:0032880; P:GO:0051302; P:GO:0060027; P:GO:2000114; P:GO:2000543; F:GO:0003908; C:GO:0005737; C:GO:0043025	P:angiogenesis; P:DNA repair; P:negative regulation of Wnt signaling pathway; P:methylation; P:regulation of protein localization; P:regulation of cell division; P:convergent extension involved in gastrulation; P:regulation of establishment of cell polarity; P:positive regulation of gastrulation; F:methylated-DNA-[protein]-cysteine S-methyltransferase activity; C:cytoplasm; C:neuronal cell body	EC:2.1.1.63	Methylated-DNA--[protein]-cysteine S-methyltransferase
TRUE	[NO-BLAST]	TR18296|c0_g1_i2	241	52	5	370	62	5	252	62	5	---NA---	689
TRUE	[BLASTED, MAPPED, ANNOTATED]	TR18299|c0_g1_i1	376	25	5	220	15	4	162	21	4	omega-amidase NIT2	1280	20	8.88799e-163	72.77	8	P:GO:0006807; P:GO:0019752; P:GO:0045454; F:GO:0000257; F:GO:0003837; F:GO:0009055; C:GO:0043226; C:GO:0044424	P:nitrogen compound metabolic process; P:carboxylic acid metabolic process; P:cell redox homeostasis; F:nitrilase activity; F:beta-ureidopropionase activity; F:electron transfer activity; C:organelle; C:obsolete intracellular part	EC:3.5.1.6; EC:3.5.5.1	Beta-ureidopropionase; Nitrilase
TRUE	[BLASTED, MAPPED, ANNOTATED]	TR18314|c0_g1_i2	105	12	3	120	14	5	75	11	5	26S protease regulatory subunit 10B	1492	20	0	95.85	10	P:GO:0030433; P:GO:0045899; P:GO:1901800; F:GO:0005524; F:GO:0008233; F:GO:0017025; F:GO:0036402; C:GO:0008540; C:GO:0031595; C:GO:0031597	P:ubiquitin-dependent ERAD pathway; P:positive regulation of RNA polymerase II transcription preinitiation complex assembly; P:positive regulation of proteasomal protein catabolic process; F:ATP binding; F:peptidase activity; F:TBP-class protein binding; F:proteasome-activating activity; C:proteasome regulatory particle, base subcomplex; C:nuclear proteasome complex; C:cytosolic proteasome complex	EC:3.6.1.3; EC:3.6.1.15	Deleted entry; Nucleoside-triphosphate phosphatase
TRUE	[BLASTED, MAPPED, ANNOTATED]	TR18369|c0_g1_i1	599	50	11	572	57	15	269	47	14	T-complex 1 subunit zeta	1900	20	0	85.66	20	P:GO:0006458; P:GO:0007339; P:GO:0032212; P:GO:0050821; P:GO:0061077; P:GO:1901998; P:GO:1904851; P:GO:1904871; P:GO:1904874; F:GO:0005524; F:GO:0044183; F:GO:0051082; F:GO:0071987; C:GO:0001669; C:GO:0002199; C:GO:0005832; C:GO:0005874; C:GO:0031012; C:GO:0044297; C:GO:0070062	P:'de novo' protein folding; P:binding of sperm to zona pellucida; P:positive regulation of telomere maintenance via telomerase; P:protein stabilization; P:chaperone-mediated protein folding; P:toxin transport; P:positive regulation of establishment of protein localization to telomere; P:positive regulation of protein localization to Cajal body; P:positive regulation of telomerase RNA localizatio…
TRUE	[BLASTED, MAPPED, ANNOTATED]	TR18374|c0_g1_i1	1088	92	14	1137	105	13	869	81	13	triose phosphate isomerase	1100	20	3.1732e-130	79.36	8	P:GO:0006094; P:GO:0006096; P:GO:0006098; P:GO:0019563; P:GO:0046166; F:GO:0004807; F:GO:0042802; C:GO:0005829	P:gluconeogenesis; P:glycolytic process; P:pentose-phosphate shunt; P:glycerol catabolic process; P:glyceraldehyde-3-phosphate biosynthetic process; F:triose-phosphate isomerase activity; F:identical protein binding; C:cytosol	EC:5.3.1.1	Triose-phosphate isomerase
TRUE	[BLASTED, MAPPED, ANNOTATED]	TR18389|c0_g1_i1	1102	142	17	1098	127	18	698	113	19	probable citrate synthase mitochondrial	2239	20	0	86.85	4	P:GO:0005975; P:GO:0006099; F:GO:0004108; C:GO:0005759	P:carbohydrate metabolic process; P:tricarboxylic acid cycle; F:citrate (Si)-synthase activity; C:mitochondrial matrix	EC:2.3.3.1	Citrate (Si)-synthase
TRUE	[BLASTED]	TR18433|c0_g1_i1	359	34	7	460	19	6	322	17	6	tubulin polymerization promoting family	848	20	2.39183e-77	75.71
TRUE	[BLASTED, MAPPED]	TR18435|c0_g1_i1	301	11	2	274	10	2	88	5	2	tegument antigen	785	20	3.22414e-48	59.98	3	P:GO:0007017; F:GO:0005509; C:GO:0030286	P:microtubule-based process; F:calcium ion binding; C:dynein complex
TRUE	[BLASTED, MAPPED, ANNOTATED]	TR18438|c0_g1_i1	62	2	1	52	2	2	48	1	1	acylphosphatase-1 isoform X3	913	20	5.24506e-39	69.27	1	F:GO:0016787	F:hydrolase activity
TRUE	[BLASTED, MAPPED, ANNOTATED]	TR18446|c0_g1_i1	45	6	4	64	7	4	54	2	1	Serine threonine- phosphatase PP1-gamma catalytic subunit	2253	20	0	92.91	3	P:GO:0006470; F:GO:0004721; F:GO:0046872	P:protein dephosphorylation; F:phosphoprotein phosphatase activity; F:metal ion binding	EC:3.1.3.16; EC:3.1.3.41	Protein-serine/threonine phosphatase; 4-nitrophenylphosphatase
TRUE	[BLASTED, MAPPED, ANNOTATED]	TR18449|c0_g1_i1	57	9	5	45	7	4	57	6	6	cAMP-dependent kinase type II regulatory subunit	2286	20	5.0458e-173	69.89	6	P:GO:0016310; P:GO:0045859; F:GO:0008603; F:GO:0016301; F:GO:0030552; C:GO:0005952	P:phosphorylation; P:regulation of protein kinase activity; F:cAMP-dependent protein kinase regulator activity; F:kinase activity; F:cAMP binding; C:cAMP-dependent protein kinase complex
TRUE	[BLASTED, MAPPED, ANNOTATED]	TR18466|c1_g2_i1	558	64	6	649	74	7	366	41	6	AChain Structural Plasticity In The Eight-helix Fold Of A Trematode Hemoglobin	666	20	5.07383e-94	70.95	5	P:GO:0015671; F:GO:0005344; F:GO:0005506; F:GO:0019825; F:GO:0020037	P:oxygen transport; F:oxygen carrier activity; F:iron ion binding; F:oxygen binding; F:heme binding
TRUE	[BLASTED, MAPPED, ANNOTATED]	TR18466|c1_g2_i2	2355	379	8	2090	255	8	1721	237	8	Globin-3	666	20	1.39246e-94	70.49	5	P:GO:0015671; F:GO:0005344; F:GO:0005506; F:GO:0019825; F:GO:0020037	P:oxygen transport; F:oxygen carrier activity; F:iron ion binding; F:oxygen binding; F:heme binding
TRUE	[BLASTED, MAPPED, ANNOTATED]	TR18466|c1_g2_i5	460	50	3	296	46	3	309	38	3	AChain Structural Plasticity In The Eight-helix Fold Of A Trematode Hemoglobin	254	20	6.90163e-49	72.58	5	P:GO:0015671; F:GO:0005344; F:GO:0005506; F:GO:0019825; F:GO:0020037	P:oxygen transport; F:oxygen carrier activity; F:iron ion binding; F:oxygen binding; F:heme binding
TRUE	[BLASTED, MAPPED, ANNOTATED]	TR18466|c1_g2_i6	4657	454	8	3790	299	8	3263	273	8	Globin-3	666	20	1.74732e-92	70.26	5	P:GO:0015671; F:GO:0005344; F:GO:0005506; F:GO:0019825; F:GO:0020037	P:oxygen transport; F:oxygen carrier activity; F:iron ion binding; F:oxygen binding; F:heme binding
TRUE	[BLASTED, MAPPED, ANNOTATED]	TR18480|c0_g1_i1	94	4	2	90	10	6	92	7	5	proliferating cell nuclear antigen	980	20	0	90.66	9	P:GO:0006272; P:GO:0006275; P:GO:0006298; P:GO:0019985; F:GO:0003677; F:GO:0030337; C:GO:0005634; C:GO:0005840; C:GO:0043626	P:leading strand elongation; P:regulation of DNA replication; P:mismatch repair; P:translesion synthesis; F:DNA binding; F:DNA polymerase processivity factor activity; C:nucleus; C:ribosome; C:PCNA complex
TRUE	[BLASTED, MAPPED, ANNOTATED]	TR18494|c0_g1_i1	53	9	5	106	15	6	86	12	7	ribosomal L4	1308	20	0	87.73	3	P:GO:0006412; F:GO:0003735; C:GO:0022625	P:translation; F:structural constituent of ribosome; C:cytosolic large ribosomal subunit
TRUE	[BLASTED, MAPPED]	TR18512|c0_g1_i1	38	4	2	58	5	2	49	5	3	tegument antigen	744	20	2.9001e-52	58.38	5	P:GO:0006413; P:GO:0007017; F:GO:0003743; F:GO:0005509; C:GO:0030286	P:translational initiation; P:microtubule-based process; F:translation initiation factor activity; F:calcium ion binding; C:dynein complex
TRUE	[BLASTED, MAPPED, ANNOTATED]	TR18525|c0_g1_i1	259	27	6	286	34	7	219	40	7	14-3-3 epsilon	1027	20	8.40244e-121	75.5	22	P:GO:0007088; P:GO:0007095; P:GO:0007280; P:GO:0007294; P:GO:0007411; P:GO:0008103; P:GO:0008340; P:GO:0009411; P:GO:0045927; P:GO:0046579; P:GO:0048190; P:GO:0070374; F:GO:0019904; F:GO:0046982; F:GO:0050815; C:GO:0005654; C:GO:0005694; C:GO:0005737; C:GO:0005813; C:GO:0005875; C:GO:0005886; C:GO:0045172	P:regulation of mitotic nuclear division; P:mitotic G2 DNA damage checkpoint signaling; P:pole cell migration; P:germarium-derived oocyte fate determination; P:axon guidance; P:oocyte microtubule cytoskeleton polarization; P:determination of adult lifespan; P:response to UV; P:positive regulation of growth; P:positive regulation of Ras protein signal transduction; P:wing disc dorsal/ventral patte…
TRUE	[BLASTED, MAPPED, ANNOTATED]	TR18534|c1_g1_i1	543	58	7	607	59	7	453	48	6	ADP-ribosylation factor 1	735	20	2.20105e-115	93.87	18	P:GO:0006878; P:GO:0006886; P:GO:0006915; P:GO:0007005; P:GO:0007264; P:GO:0009792; P:GO:0016192; P:GO:0040011; P:GO:0040035; P:GO:0048259; P:GO:0048599; P:GO:1904748; F:GO:0005525; C:GO:0005783; C:GO:0005794; C:GO:0005925; C:GO:0031252; C:GO:0070062	P:intracellular copper ion homeostasis; P:intracellular protein transport; P:apoptotic process; P:mitochondrion organization; P:small GTPase mediated signal transduction; P:embryo development ending in birth or egg hatching; P:vesicle-mediated transport; P:locomotion; P:obsolete hermaphrodite genitalia development; P:regulation of receptor-mediated endocytosis; P:oocyte development; P:regulation …
TRUE	[BLASTED, MAPPED, ANNOTATED]	TR18535|c1_g1_i1	46	2	1	58	2	1	45	3	2	papain family cysteine protease	598	20	2.95927e-39	58.9	1	F:GO:0008233	F:peptidase activity
TRUE	[BLASTED]	TR18570|c0_g1_i1	62	25	4	74	25	5	40	20	6	hypothetical protein D915_16147	1328	20	1.43737e-23	50.9
TRUE	[BLASTED, MAPPED, ANNOTATED]	TR18583|c0_g1_i1	600	43	7	572	41	7	440	34	7	Rab- 8	1355	20	4.50263e-96	83.37	3	P:GO:0007264; F:GO:0005525; C:GO:0005622	P:small GTPase mediated signal transduction; F:GTP binding; C:intracellular anatomical structure
TRUE	[BLASTED, MAPPED, ANNOTATED]	TR18611|c0_g1_i1	165	14	3	252	11	3	147	9	2	peptidoglycan-recognition SC2-like	789	20	2.28449e-53	67.18	4	P:GO:0002376; P:GO:0048519; P:GO:0048583; P:GO:0050896	P:immune system process; P:negative regulation of biological process; P:regulation of response to stimulus; P:response to stimulus
TRUE	[BLASTED, MAPPED, ANNOTATED]	TR18622|c0_g1_i1	114	12	8	102	15	10	57	7	4	ATP synthase beta subunit	1721	20	0	93.55	6	P:GO:0015986; P:GO:1902600; F:GO:0005524; F:GO:0046933; C:GO:0005739; C:GO:0045261	P:proton motive force-driven ATP synthesis; P:proton transmembrane transport; F:ATP binding; F:proton-transporting ATP synthase activity, rotational mechanism; C:mitochondrion; C:proton-transporting ATP synthase complex, catalytic core F(1)	EC:3.6.1.3; EC:3.6.1.15	Deleted entry; Nucleoside-triphosphate phosphatase
TRUE	[BLASTED, MAPPED]	TR18635|c0_g1_i1	233	19	4	179	16	4	183	18	5	fatty acid binding brain	617	20	2.89323e-10	49.11	4	P:GO:0006810; F:GO:0005215; F:GO:0008289; C:GO:0005737	P:transport; F:transporter activity; F:lipid binding; C:cytoplasm
TRUE	[BLASTED, MAPPED]	TR18635|c0_g1_i3	162	16	4	60	13	3	125	12	3	fatty acid binding	449	16	3.47098e-07	55.31	4	P:GO:0006810; F:GO:0005215; F:GO:0008289; C:GO:0005737	P:transport; F:transporter activity; F:lipid binding; C:cytoplasm
TRUE	[BLASTED, MAPPED, ANNOTATED]	TR18636|c0_g2_i1	53	5	2	72	10	5	57	7	3	Sorting nexin-12	1268	20	4.2852e-101	89.12	5	P:GO:0006897; P:GO:0016050; F:GO:0035091; C:GO:0005768; C:GO:0019898	P:endocytosis; P:vesicle organization; F:phosphatidylinositol binding; C:endosome; C:extrinsic component of membrane
TRUE	[BLASTED, MAPPED, ANNOTATED]	TR18649|c0_g1_i1	156	14	3	63	8	4	59	9	3	L-lactate dehydrogenase	1289	20	8.47577e-161	81.4	6	P:GO:0005975; P:GO:0019752; P:GO:0055114; F:GO:0004459; C:GO:0005737; C:GO:0016020	P:carbohydrate metabolic process; P:carboxylic acid metabolic process; P:obsolete oxidation-reduction process; F:L-lactate dehydrogenase activity; C:cytoplasm; C:membrane	EC:1.1.1.27	L-lactate dehydrogenase
TRUE	[BLASTED, MAPPED, ANNOTATED]	TR18691|c0_g1_i1	170	15	7	133	18	8	45	2	2	Proteasome subunit alpha type-3	1032	20	1.05119e-157	83.63	5	P:GO:0006511; F:GO:0004298; C:GO:0005634; C:GO:0005737; C:GO:0019773	P:ubiquitin-dependent protein catabolic process; F:threonine-type endopeptidase activity; C:nucleus; C:cytoplasm; C:proteasome core complex, alpha-subunit complex	EC:3.4.25	Acting on peptide bonds (peptidases)
TRUE	[BLASTED, MAPPED, ANNOTATED]	TR18703|c0_g1_i1	107	11	5	74	9	6	84	8	5	elongation factor Ts	1339	20	3.05354e-137	64.37	3	P:GO:0070125; F:GO:0003746; C:GO:0005759	P:mitochondrial translational elongation; F:translation elongation factor activity; C:mitochondrial matrix
TRUE	[BLASTED, MAPPED, ANNOTATED]	TR18706|c0_g1_i1	420	28	7	313	23	7	197	23	8	Coproporphyrinogen-III oxidase	1189	20	0	77.96	3	P:GO:0006779; P:GO:0055114; F:GO:0004109	P:porphyrin-containing compound biosynthetic process; P:obsolete oxidation-reduction process; F:coproporphyrinogen oxidase activity	EC:1.3.3.3	Coproporphyrinogen oxidase
TRUE	[BLASTED, MAPPED]	TR18775|c0_g1_i1	45	11	4	93	12	6	61	9	7	Major egg antigen (p40)	1412	20	1.1007e-100	60.81	2	C:GO:0016020; C:GO:0016020	C:membrane; C:membrane
TRUE	[BLASTED, MAPPED, ANNOTATED]	TR18792|c0_g1_i1	149	13	6	74	13	5	65	13	8	adenylyl cyclase-associated 1	1853	20	1.91137e-172	64.23	2	P:GO:0007010; P:GO:0009987	P:cytoskeleton organization; P:cellular process
TRUE	[BLASTED, MAPPED, ANNOTATED]	TR18799|c0_g1_i1	177	16	5	159	14	5	66	7	5	large subunit ribosomal L7e	851	20	9.07574e-143	83.84	4	P:GO:0000463; P:GO:0002181; F:GO:0003735; C:GO:0022625	P:maturation of LSU-rRNA from tricistronic rRNA transcript (SSU-rRNA, 5.8S rRNA, LSU-rRNA); P:cytoplasmic translation; F:structural constituent of ribosome; C:cytosolic large ribosomal subunit
TRUE	[BLASTED, MAPPED, ANNOTATED]	TR18820|c0_g1_i1	50	9	4	75	18	4	44	7	3	ribosomal S16	614	20	1.26833e-72	88.89	4	P:GO:0000462; P:GO:0006412; F:GO:0003735; C:GO:0022627	P:maturation of SSU-rRNA from tricistronic rRNA transcript (SSU-rRNA, 5.8S rRNA, LSU-rRNA); P:translation; F:structural constituent of ribosome; C:cytosolic small ribosomal subunit
TRUE	[BLASTED, MAPPED, ANNOTATED]	TR18825|c0_g1_i1	271	28	10	335	32	11	284	25	8	20S proteasome subunit alpha 6	931	20	1.94268e-171	84.88	5	P:GO:0006511; F:GO:0004298; C:GO:0005634; C:GO:0005737; C:GO:0019773	P:ubiquitin-dependent protein catabolic process; F:threonine-type endopeptidase activity; C:nucleus; C:cytoplasm; C:proteasome core complex, alpha-subunit complex	EC:3.4.25	Acting on peptide bonds (peptidases)
TRUE	[BLASTED, MAPPED, ANNOTATED]	TR18856|c0_g1_i1	200	13	6	116	11	5	59	6	3	26S proteasome regulatory subunit N11	1067	20	0	92.17	2	F:GO:0005524; C:GO:0000502	F:ATP binding; C:proteasome complex
TRUE	[BLASTED, MAPPED, ANNOTATED]	TR18858|c0_g1_i1	456	32	7	414	36	7	310	32	11	Beta-ureidopropionase	1373	20	1.19356e-165	75.07	1	F:GO:0016810	F:hydrolase activity, acting on carbon-nitrogen (but not peptide) bonds
TRUE	[BLASTED, MAPPED, ANNOTATED]	TR18871|c0_g1_i1	80	7	4	50	16	8	96	10	5	grpE 1 mitochondrial	1145	20	4.3515e-84	71.97	6	P:GO:0006457; P:GO:0050790; F:GO:0000774; F:GO:0042803; F:GO:0051087; C:GO:0005759	P:protein folding; P:regulation of catalytic activity; F:adenyl-nucleotide exchange factor activity; F:protein homodimerization activity; F:protein-folding chaperone binding; C:mitochondrial matrix
TRUE	[NO-BLAST]	TR18885|c4_g4_i3	142	12	3	160	10	4	115	12	4	---NA---	433
TRUE	[BLASTED, MAPPED, ANNOTATED]	TR18926|c0_g1_i1	275	15	4	268	16	5	194	11	5	peptidyl-prolyl cis-trans isomerase 5	922	20	9.0359e-84	79.51	3	P:GO:0000413; P:GO:0006457; F:GO:0003755	P:protein peptidyl-prolyl isomerization; P:protein folding; F:peptidyl-prolyl cis-trans isomerase activity	EC:5.2.1.8	Peptidylprolyl isomerase
TRUE	[BLASTED, MAPPED, ANNOTATED]	TR18927|c0_g1_i1	164	22	5	93	23	7	62	18	5	ribosomal S10	556	20	4.15986e-88	71.98	3	P:GO:0000028; F:GO:0003735; C:GO:0022627	P:ribosomal small subunit assembly; F:structural constituent of ribosome; C:cytosolic small ribosomal subunit
TRUE	[BLASTED, MAPPED, ANNOTATED]	TR18947|c0_g1_i1	70	8	2	48	6	3	38	5	2	RNA 3 -terminal phosphate cyclase	1241	20	5.96871e-155	64.52	2	F:GO:0000166; F:GO:0016874	F:nucleotide binding; F:ligase activity
TRUE	[BLASTED, MAPPED, ANNOTATED]	TR18958|c0_g1_i1	1300	110	14	927	94	15	944	95	17	tubulin alpha-1A chain	1506	20	0	99.7	6	P:GO:0007017; F:GO:0003924; F:GO:0005200; F:GO:0005525; C:GO:0005737; C:GO:0005874	P:microtubule-based process; F:GTPase activity; F:structural constituent of cytoskeleton; F:GTP binding; C:cytoplasm; C:microtubule	EC:3.6.1.15	Nucleoside-triphosphate phosphatase
TRUE	[BLASTED, MAPPED, ANNOTATED]	TR18968|c0_g1_i1	1155	101	16	885	91	16	677	77	17	Tubulin beta chain	1464	20	0	99.86	6	P:GO:0007017; F:GO:0003924; F:GO:0005200; F:GO:0005525; C:GO:0005737; C:GO:0005874	P:microtubule-based process; F:GTPase activity; F:structural constituent of cytoskeleton; F:GTP binding; C:cytoplasm; C:microtubule	EC:3.6.1.15	Nucleoside-triphosphate phosphatase
TRUE	[BLASTED, MAPPED]	TR18987|c0_g1_i1	306	21	4	304	21	5	101	10	3	tegument antigen	1174	20	8.56546e-48	63.73	3	P:GO:0007017; F:GO:0005509; C:GO:0030286	P:microtubule-based process; F:calcium ion binding; C:dynein complex
TRUE	[BLASTED, MAPPED, ANNOTATED]	TR19022|c0_g1_i1	184	22	4	206	24	5	155	20	5	Proteasome subunit alpha type-4	990	20	4.85989e-161	87.58	5	P:GO:0006511; F:GO:0004298; C:GO:0005634; C:GO:0005737; C:GO:0019773	P:ubiquitin-dependent protein catabolic process; F:threonine-type endopeptidase activity; C:nucleus; C:cytoplasm; C:proteasome core complex, alpha-subunit complex	EC:3.4.25	Acting on peptide bonds (peptidases)
TRUE	[BLASTED, MAPPED]	TR19026|c0_g1_i1	83	18	4	130	21	7	56	13	6	ES1 mitochondrial-like	953	20	1.06207e-49	62.36	1	C:GO:0005739	C:mitochondrion
TRUE	[BLASTED, MAPPED]	TR19036|c0_g1_i1	184	11	4	98	8	3	88	5	3	IST1 homolog	1481	20	1.24611e-87	67.55	1	P:GO:0015031	P:protein transport
TRUE	[BLASTED, MAPPED, ANNOTATED]	TR19037|c0_g1_i1	58	12	6	69	27	8	70	21	8	Adenylate kinase 2	1156	20	2.38432e-75	74.52	9	P:GO:0002244; P:GO:0009150; P:GO:0009167; P:GO:0016310; P:GO:0046128; F:GO:0000166; F:GO:0016776; F:GO:0019205; C:GO:0005739	P:hematopoietic progenitor cell differentiation; P:purine ribonucleotide metabolic process; P:purine ribonucleoside monophosphate metabolic process; P:phosphorylation; P:purine ribonucleoside metabolic process; F:nucleotide binding; F:phosphotransferase activity, phosphate group as acceptor; F:nucleobase-containing compound kinase activity; C:mitochondrion
TRUE	[BLASTED, MAPPED, ANNOTATED]	TR19058|c0_g1_i1	219	26	9	259	21	8	77	16	8	Succinyl- ligase [GDP-forming] subunit mitochondrial	1617	20	0	71.16	3	P:GO:0008152; F:GO:0004776; F:GO:0005524	P:metabolic process; F:succinate-CoA ligase (GDP-forming) activity; F:ATP binding	EC:6.2.1.4	Succinate--CoA ligase (GDP-forming)
TRUE	[BLASTED, MAPPED, ANNOTATED]	TR19062|c0_g1_i1	202	32	10	204	31	10	146	32	11	disulfide isomerase-associated 3 precursor	1752	20	1.06433e-178	63.02	3	P:GO:0009987; F:GO:0016853; C:GO:0005783	P:cellular process; F:isomerase activity; C:endoplasmic reticulum
TRUE	[BLASTED, MAPPED, ANNOTATED]	TR19073|c1_g1_i1	159	17	3	161	19	3	120	14	3	Rab GDP dissociation inhibitor alpha	280	20	8.22273e-30	85.62	7	P:GO:0007264; P:GO:0015031; P:GO:0050790; P:GO:0055114; F:GO:0005093; F:GO:0016491; C:GO:0005622	P:small GTPase mediated signal transduction; P:protein transport; P:regulation of catalytic activity; P:obsolete oxidation-reduction process; F:Rab GDP-dissociation inhibitor activity; F:oxidoreductase activity; C:intracellular anatomical structure
TRUE	[BLASTED, MAPPED, ANNOTATED]	TR19076|c0_g1_i1	1161	85	14	944	72	12	601	70	12	retinal dehydrogenase 1-like	1632	20	0	77.21	3	P:GO:0055114; F:GO:0004029; F:GO:0004030	P:obsolete oxidation-reduction process; F:aldehyde dehydrogenase (NAD+) activity; F:aldehyde dehydrogenase [NAD(P)+] activity	EC:1.2.1.5; EC:1.2.1.3	Aldehyde dehydrogenase (NAD(P)(+)); Aldehyde dehydrogenase (NAD(+))
TRUE	[BLASTED, MAPPED, ANNOTATED]	TR19159|c0_g1_i1	376	41	7	274	34	7	218	32	7	Tubulin GTPase domain	1877	20	0	97.49	6	P:GO:0007017; F:GO:0003924; F:GO:0005200; F:GO:0005525; C:GO:0005737; C:GO:0005874	P:microtubule-based process; F:GTPase activity; F:structural constituent of cytoskeleton; F:GTP binding; C:cytoplasm; C:microtubule	EC:3.6.1.15	Nucleoside-triphosphate phosphatase
TRUE	[BLASTED, MAPPED, ANNOTATED]	TR19186|c0_g1_i1	853	91	17	906	94	19	614	79	16	disulfide-isomerase	1830	20	0	70.22	10	P:GO:0006457; P:GO:0008152; P:GO:0034976; P:GO:0045454; P:GO:1902175; F:GO:0003756; F:GO:0005488; F:GO:0031545; C:GO:0005783; C:GO:0044425	P:protein folding; P:metabolic process; P:response to endoplasmic reticulum stress; P:cell redox homeostasis; P:regulation of oxidative stress-induced intrinsic apoptotic signaling pathway; F:protein disulfide isomerase activity; F:binding; F:peptidyl-proline 4-dioxygenase activity; C:endoplasmic reticulum; C:obsolete membrane part	EC:1.14.11; EC:5.3.4.1	Acting on paired donors, with incorporation or reduction of molecular oxygen. The oxygen incorporated need not be derived from O(2); Protein disulfide-isomerase
TRUE	[BLASTED, MAPPED, ANNOTATED]	TR19205|c0_g1_i1	307	17	5	378	23	5	183	18	9	aldose 1-epimerase	1434	20	7.49474e-130	56.99	1	F:GO:0003824	F:catalytic activity
TRUE	[BLASTED, MAPPED, ANNOTATED]	TR19217|c0_g1_i1	96	12	2	111	19	4	83	11	2	cystathionine gamma-lyase	1428	20	0	72.26	2	F:GO:0016829; F:GO:0030170	F:lyase activity; F:pyridoxal phosphate binding
TRUE	[BLASTED, MAPPED, ANNOTATED]	TR19244|c0_g1_i1	105	6	2	112	5	2	69	4	1	SH3 domain-binding glutamic acid-rich homolog	431	20	1.93345e-33	68.84	5	P:GO:0045454; P:GO:0055114; F:GO:0009055; F:GO:0015035; C:GO:0005623	P:cell redox homeostasis; P:obsolete oxidation-reduction process; F:electron transfer activity; F:protein-disulfide reductase activity; C:obsolete cell
TRUE	[BLASTED, MAPPED]	TR19268|c0_g1_i1	1655	194	19	1254	165	19	941	154	19	Tegument antigen (I(H)A)	1568	20	1.38445e-13	64.63	3	P:GO:0007017; F:GO:0005509; C:GO:0030286	P:microtubule-based process; F:calcium ion binding; C:dynein complex
TRUE	[BLASTED, MAPPED]	TR19268|c1_g1_i2	745	67	10	601	53	12	326	50	9	Tegument antigen (I(H)A)	1247	20	4.31353e-14	61.47	3	P:GO:0007017; F:GO:0005509; C:GO:0030286	P:microtubule-based process; F:calcium ion binding; C:dynein complex
TRUE	[BLASTED, MAPPED, ANNOTATED]	TR19268|c1_g1_i4	245	36	5	211	32	7	138	32	5	tegument antigen	602	20	1.21912e-12	60.58	3	P:GO:0009987; C:GO:0032991; C:GO:0043232	P:cellular process; C:protein-containing complex; C:intracellular non-membrane-bounded organelle
TRUE	[BLASTED, MAPPED, ANNOTATED]	TR19275|c0_g1_i1	426	38	6	418	37	6	409	31	6	cysteine and glycine-rich	1122	20	7.22067e-88	77.92	1	F:GO:0008270	F:zinc ion binding
TRUE	[BLASTED, MAPPED, ANNOTATED]	TR19294|c0_g1_i1	1102	119	10	1133	109	11	693	75	9	14-3-3 epsilon	1203	20	1.408e-110	81.77	1	F:GO:0019904	F:protein domain specific binding
TRUE	[NO-BLAST]	TR19302|c1_g1_i1	89	17	5	52	6	3	54	13	4	---NA---	898
TRUE	[BLASTED, MAPPED, ANNOTATED]	TR19308|c0_g1_i1	1148	85	18	1290	82	19	968	78	20	heat shock 60	2022	20	0	89.09	3	P:GO:0042026; F:GO:0005524; C:GO:0005737	P:protein refolding; F:ATP binding; C:cytoplasm
TRUE	[BLASTED, MAPPED, ANNOTATED]	TR19334|c0_g1_i1	207	37	10	206	37	9	216	30	9	leucine aminopeptidase	2008	20	0	69.51	5	P:GO:0006508; F:GO:0004177; F:GO:0008235; F:GO:0030145; C:GO:0005737	P:proteolysis; F:aminopeptidase activity; F:metalloexopeptidase activity; F:manganese ion binding; C:cytoplasm	EC:3.4.11	Acting on peptide bonds (peptidases)
TRUE	[BLASTED, MAPPED, ANNOTATED]	TR19359|c0_g1_i1	270	35	13	431	31	15	213	32	12	phosphoglucomutase 2	1972	20	0	73.65	4	P:GO:0005975; F:GO:0000287; F:GO:0016868; C:GO:0005829	P:carbohydrate metabolic process; F:magnesium ion binding; F:intramolecular phosphotransferase activity; C:cytosol
TRUE	[BLASTED, MAPPED, ANNOTATED]	TR19370|c0_g1_i2	264	32	8	192	31	10	160	25	8	titin	1508	20	0	74.44	3	P:GO:0006468; F:GO:0004672; F:GO:0005524	P:protein phosphorylation; F:protein kinase activity; F:ATP binding
TRUE	[BLASTED, MAPPED, ANNOTATED]	TR19370|c0_g1_i3	280	34	9	257	34	10	202	26	8	titin	1546	20	0	76.73	3	P:GO:0006468; F:GO:0004672; F:GO:0005524	P:protein phosphorylation; F:protein kinase activity; F:ATP binding
TRUE	[BLASTED, MAPPED, ANNOTATED]	TR19378|c0_g1_i1	421	30	7	405	32	6	270	23	9	four and a half LIM domains 3	2558	20	2.18088e-153	79.4	1	F:GO:0008270	F:zinc ion binding
TRUE	[BLASTED, MAPPED, ANNOTATED]	TR19392|c0_g1_i1	1986	96	20	1631	93	22	1259	87	21	T-complex 1 subunit theta	1786	20	0	79.81	7	P:GO:0006457; F:GO:0005524; F:GO:0051082; C:GO:0005815; C:GO:0005829; C:GO:0032991; C:GO:0043227	P:protein folding; F:ATP binding; F:unfolded protein binding; C:microtubule organizing center; C:cytosol; C:protein-containing complex; C:membrane-bounded organelle
TRUE	[BLASTED, MAPPED, ANNOTATED]	TR19398|c0_g1_i1	38	2	1	97	3	1	47	5	2	Actin-related 2 3 complex subunit 5	708	20	5.38514e-69	73	2	P:GO:0034314; C:GO:0005885	P:Arp2/3 complex-mediated actin nucleation; C:Arp2/3 protein complex
TRUE	[BLASTED, MAPPED, ANNOTATED]	TR19410|c0_g1_i1	471	33	8	516	30	8	274	26	6	40S ribosomal S2	923	20	1.71813e-149	90.82	4	P:GO:0006412; F:GO:0003723; F:GO:0003735; C:GO:0022627	P:translation; F:RNA binding; F:structural constituent of ribosome; C:cytosolic small ribosomal subunit
TRUE	[BLASTED, MAPPED, ANNOTATED]	TR19458|c0_g1_i1	1389	114	18	1247	117	20	965	100	18	glutamate dehydrogenase	2118	20	0	83.41	3	P:GO:0006520; P:GO:0055114; F:GO:0016639	P:amino acid metabolic process; P:obsolete oxidation-reduction process; F:oxidoreductase activity, acting on the CH-NH2 group of donors, NAD or NADP as acceptor
TRUE	[BLASTED, MAPPED, ANNOTATED]	TR19468|c0_g1_i1	243	28	13	317	33	16	216	24	11	succinate dehydrogenase [ubiquinone] flavo mitochondrial-like	2225	20	0	89.74	5	P:GO:0006099; P:GO:0022900; F:GO:0008177; F:GO:0050660; C:GO:0005743	P:tricarboxylic acid cycle; P:electron transport chain; F:succinate dehydrogenase (ubiquinone) activity; F:flavin adenine dinucleotide binding; C:mitochondrial inner membrane	EC:1.3.99.1; EC:1.3.5.1	Deleted entry; Succinate dehydrogenase (quinone)
TRUE	[BLASTED, MAPPED, ANNOTATED]	TR19485|c0_g1_i1	166	19	9	247	21	10	88	12	6	26S proteasome non-ATPase regulatory subunit 3	2002	20	0	82.23	5	P:GO:0006511; P:GO:0042176; P:GO:0050790; F:GO:0030234; C:GO:0008541	P:ubiquitin-dependent protein catabolic process; P:regulation of protein catabolic process; P:regulation of catalytic activity; F:enzyme regulator activity; C:proteasome regulatory particle, lid subcomplex
TRUE	[BLASTED, MAPPED, ANNOTATED]	TR19491|c0_g1_i1	73	6	4	41	12	5	42	10	4	rho2 GTPase	2231	20	4.79836e-127	92.34	3	P:GO:0007264; F:GO:0005525; C:GO:0005622	P:small GTPase mediated signal transduction; F:GTP binding; C:intracellular anatomical structure
TRUE	[BLASTED, MAPPED, ANNOTATED]	TR19513|c0_g1_i1	1665	141	15	1309	118	15	1209	114	15	eukaryotic translation elongation factor 1 alpha 2	1529	20	0	89.83	5	P:GO:0006414; F:GO:0003746; F:GO:0003924; F:GO:0005525; C:GO:0005737	P:translational elongation; F:translation elongation factor activity; F:GTPase activity; F:GTP binding; C:cytoplasm	EC:3.6.1.15	Nucleoside-triphosphate phosphatase
TRUE	[BLASTED, MAPPED, ANNOTATED]	TR19524|c0_g1_i5	289	22	3	144	12	3	141	13	3	aldo-keto reductase family member B4 (aldose reductase)	328	20	4.68293e-42	76.27	2	P:GO:0055114; F:GO:0016491	P:obsolete oxidation-reduction process; F:oxidoreductase activity
TRUE	[BLASTED, MAPPED]	TR19528|c0_g1_i1	1878	135	9	1456	101	9	1205	120	10	Soma ferritin	867	20	1.52483e-66	59.33	8	P:GO:0006826; P:GO:0006879; P:GO:0055114; F:GO:0004322; F:GO:0008199; F:GO:0016491; F:GO:0046872; C:GO:0005623	P:iron ion transport; P:intracellular iron ion homeostasis; P:obsolete oxidation-reduction process; F:ferroxidase activity; F:ferric iron binding; F:oxidoreductase activity; F:metal ion binding; C:obsolete cell
TRUE	[BLASTED, MAPPED, ANNOTATED]	TR19531|c0_g2_i1	210	33	8	80	24	6	84	25	6	ribosomal L5	1188	20	3.68634e-176	84.09	5	P:GO:0000027; P:GO:0006412; F:GO:0003735; F:GO:0008097; C:GO:0022625	P:ribosomal large subunit assembly; P:translation; F:structural constituent of ribosome; F:5S rRNA binding; C:cytosolic large ribosomal subunit
TRUE	[BLASTED, MAPPED, ANNOTATED]	TR19540|c0_g1_i1	260	33	7	161	20	7	163	19	7	glycogenin 1	2502	20	4.10333e-171	76.52	2	F:GO:0016757; C:GO:0016020	F:glycosyltransferase activity; C:membrane
TRUE	[BLASTED, MAPPED, ANNOTATED]	TR19548|c0_g1_i1	56	8	3	106	16	5	97	16	5	ras-related Rab-8A isoform X2	2144	20	1.95511e-107	84.21	11	P:GO:0006904; P:GO:0007264; P:GO:0009306; P:GO:0032869; P:GO:0048210; P:GO:0072659; F:GO:0005525; C:GO:0005768; C:GO:0005886; C:GO:0008021; C:GO:0030140	P:vesicle docking involved in exocytosis; P:small GTPase mediated signal transduction; P:protein secretion; P:cellular response to insulin stimulus; P:Golgi vesicle fusion to target membrane; P:protein localization to plasma membrane; F:GTP binding; C:endosome; C:plasma membrane; C:synaptic vesicle; C:trans-Golgi network transport vesicle
TRUE	[BLASTED, MAPPED]	TR19592|c0_g1_i1	427	21	4	438	23	4	265	19	4	tegument antigen	694	20	3.50473e-57	61.69	3	P:GO:0007017; F:GO:0005509; C:GO:0030286	P:microtubule-based process; F:calcium ion binding; C:dynein complex
TRUE	[BLASTED, MAPPED, ANNOTATED]	TR19599|c0_g1_i1	51	5	3	107	20	4	71	16	5	ribosomal L7a	987	20	1.12597e-161	85.64	2	P:GO:0042254; C:GO:0005840	P:ribosome biogenesis; C:ribosome
TRUE	[BLASTED, MAPPED, ANNOTATED]	TR19607|c0_g2_i1	1644	116	20	1556	111	20	1124	89	17	phosphoenolpyruvate cytosolic [GTP] isoform X2	1867	20	0	80.19	5	P:GO:0006094; P:GO:0016310; F:GO:0004613; F:GO:0005525; F:GO:0016301	P:gluconeogenesis; P:phosphorylation; F:phosphoenolpyruvate carboxykinase (GTP) activity; F:GTP binding; F:kinase activity	EC:4.1.1.32	Phosphoenolpyruvate carboxykinase (GTP)
TRUE	[BLASTED, MAPPED, ANNOTATED]	TR19625|c0_g1_i1	161	9	4	188	12	4	136	10	4	family S33 non-peptidase homologue (S33 family)	1867	20	1.27005e-172	75.86	2	P:GO:0007165; C:GO:0005737	P:signal transduction; C:cytoplasm
TRUE	[BLASTED, MAPPED, ANNOTATED]	TR19628|c0_g2_i1	115	18	7	58	15	6	43	13	6	enolase	1963	20	0	88.75	6	P:GO:0006096; P:GO:0051090; F:GO:0000287; F:GO:0004634; C:GO:0000015; C:GO:0005634	P:glycolytic process; P:regulation of DNA-binding transcription factor activity; F:magnesium ion binding; F:phosphopyruvate hydratase activity; C:phosphopyruvate hydratase complex; C:nucleus	EC:4.2.1.11	Phosphopyruvate hydratase
TRUE	[BLASTED, MAPPED, ANNOTATED]	TR19640|c0_g1_i1	208	15	5	262	19	6	118	16	7	Alpha-soluble NSF attachment	1994	20	3.13528e-154	79.03	7	P:GO:0006886; P:GO:0035494; P:GO:0061025; F:GO:0005483; F:GO:0019905; C:GO:0005774; C:GO:0031201	P:intracellular protein transport; P:SNARE complex disassembly; P:membrane fusion; F:soluble NSF attachment protein activity; F:syntaxin binding; C:vacuolar membrane; C:SNARE complex
TRUE	[BLASTED, MAPPED, ANNOTATED]	TR19656|c0_g1_i2	77	6	4	80	5	2	107	6	3	B-cell receptor-associated 31	1274	20	4.7782e-79	70.06	3	P:GO:0006886; C:GO:0005783; C:GO:0016020	P:intracellular protein transport; C:endoplasmic reticulum; C:membrane
TRUE	[BLASTED, MAPPED, ANNOTATED]	TR19673|c0_g1_i1	237	38	12	149	38	13	136	29	15	phosphatidylinositol 45 bisphosphate	1948	20	0	63.09	2	P:GO:0046856; F:GO:0016787	P:phosphatidylinositol dephosphorylation; F:hydrolase activity
TRUE	[BLASTED, MAPPED, ANNOTATED]	TR19675|c0_g1_i1	348	36	14	435	41	14	253	37	14	radixin isoform X1	2237	20	4.75823e-104	72.1	41	P:GO:0008360; P:GO:0010628; P:GO:0030033; P:GO:0030335; P:GO:0032231; P:GO:0034111; P:GO:0034260; P:GO:0045176; P:GO:0045732; P:GO:0045792; P:GO:0051016; P:GO:0061028; P:GO:0072659; P:GO:0097067; P:GO:1900027; P:GO:1900087; P:GO:1902115; P:GO:1902966; P:GO:1903392; P:GO:2000643; F:GO:0003779; F:GO:0019904; F:GO:0042803; F:GO:0051117; F:GO:0098641; C:GO:0001726; C:GO:0005615; C:GO:0005902; C:GO:00…	P:regulation of cell shape; P:positive regulation of gene expression; P:microvillus assembly; P:positive regulation of cell migration; P:regulation of actin filament bundle assembly; P:negative regulation of homotypic cell-cell adhesion; P:negative regulation of GTPase activity; P:apical protein localization; P:positive regulation of protein catabolic process; P:negative regulation of cell size; …
TRUE	[BLASTED, MAPPED, ANNOTATED]	TR19697|c0_g1_i1	203	17	6	190	15	3	76	14	3	platelet activating factor acetylhydrolase IB	1414	20	6.12498e-113	73.27	3	P:GO:0051205; F:GO:0003847; C:GO:0016020	P:protein insertion into membrane; F:1-alkyl-2-acetylglycerophosphocholine esterase activity; C:membrane	EC:3.1.1.47; EC:3.1.1.1	1-alkyl-2-acetylglycerophosphocholine esterase; Carboxylesterase
TRUE	[BLASTED, MAPPED]	TR19739|c0_g1_i1	1568	109	13	1656	110	14	945	80	15	SH3-domain GRB2-like endophilin B1	1173	20	3.17058e-56	56.28	1	C:GO:0005737	C:cytoplasm
TRUE	[BLASTED, MAPPED, ANNOTATED]	TR19740|c0_g1_i1	201	10	6	102	11	6	89	9	5	camp-dependent kinase type II regulatory subunit	1720	20	5.90883e-177	74.62	6	P:GO:0016310; P:GO:0045859; F:GO:0008603; F:GO:0016301; F:GO:0030552; C:GO:0005952	P:phosphorylation; P:regulation of protein kinase activity; F:cAMP-dependent protein kinase regulator activity; F:kinase activity; F:cAMP binding; C:cAMP-dependent protein kinase complex
TRUE	[BLASTED, MAPPED, ANNOTATED]	TR19752|c0_g1_i1	191	10	5	204	13	6	247	12	6	pyruvate dehydrogenase E1 component subunit	1647	20	0	77.88	11	P:GO:0003006; P:GO:0006086; P:GO:0007275; P:GO:0022414; P:GO:0051179; P:GO:0051603; P:GO:0055114; F:GO:0004298; F:GO:0004739; C:GO:0005739; C:GO:0005839	P:developmental process involved in reproduction; P:acetyl-CoA biosynthetic process from pyruvate; P:multicellular organism development; P:reproductive process; P:localization; P:proteolysis involved in protein catabolic process; P:obsolete oxidation-reduction process; F:threonine-type endopeptidase activity; F:pyruvate dehydrogenase (acetyl-transferring) activity; C:mitochondrion; C:proteasome c…	EC:3.4.25; EC:1.2.4.1	Acting on peptide bonds (peptidases); Pyruvate dehydrogenase (acetyl-transferring)
TRUE	[BLASTED, MAPPED, ANNOTATED]	TR19753|c0_g1_i1	343	27	8	323	29	9	211	22	10	pyruvate dehydrogenase E1 component subunit mitochondrial	5318	20	8.24511e-177	83.29	3	P:GO:0006086; P:GO:0055114; F:GO:0004739	P:acetyl-CoA biosynthetic process from pyruvate; P:obsolete oxidation-reduction process; F:pyruvate dehydrogenase (acetyl-transferring) activity	EC:1.2.4.1	Pyruvate dehydrogenase (acetyl-transferring)
TRUE	[BLASTED, MAPPED, ANNOTATED]	TR19766|c0_g1_i1	100	16	6	82	12	5	84	11	5	phosphatase 1 regulatory subunit 7	1678	20	6.88638e-123	76.38	2	C:GO:0043227; C:GO:0043229	C:membrane-bounded organelle; C:intracellular organelle
TRUE	[BLASTED, MAPPED, ANNOTATED]	TR19782|c0_g1_i1	67	8	4	103	7	4	59	6	4	ester hydrolase C11orf54 homolog	1072	20	6.29869e-117	60.83	2	F:GO:0016787; C:GO:0005634	F:hydrolase activity; C:nucleus
TRUE	[BLASTED, MAPPED, ANNOTATED]	TR19821|c0_g1_i1	66	9	3	142	10	3	76	7	2	CD151 antigen	1423	20	2.66997e-95	57.2	4	P:GO:0007166; P:GO:0045747; P:GO:0072659; C:GO:0005886	P:cell surface receptor signaling pathway; P:positive regulation of Notch signaling pathway; P:protein localization to plasma membrane; C:plasma membrane
TRUE	[BLASTED, MAPPED]	TR19836|c0_g1_i3	333	41	6	297	33	6	283	30	6	serine protease inhibitor	642	20	1.16091e-40	67.24	7	P:GO:0006508; P:GO:0010951; F:GO:0004867; F:GO:0008233; C:GO:0005615; C:GO:0016020; C:GO:0016020	P:proteolysis; P:negative regulation of endopeptidase activity; F:serine-type endopeptidase inhibitor activity; F:peptidase activity; C:extracellular space; C:membrane; C:membrane
TRUE	[BLASTED, MAPPED, ANNOTATED]	TR19875|c0_g1_i1	52	15	4	51	16	5	50	18	7	ribosomal S3A	929	20	5.27023e-131	85.8	3	P:GO:0006412; F:GO:0003735; C:GO:0022627	P:translation; F:structural constituent of ribosome; C:cytosolic small ribosomal subunit
TRUE	[BLASTED, MAPPED, ANNOTATED]	TR19883|c4_g1_i1	615	83	17	590	86	15	593	89	19	four and a half LIM domains 2	3523	20	0	73.04	2	F:GO:0008270; C:GO:0016020	F:zinc ion binding; C:membrane
TRUE	[BLASTED, MAPPED, ANNOTATED]	TR19891|c0_g1_i1	61	2	1	60	2	1	47	1	1	NIF3 1	1236	20	1.69847e-96	56.69	4	P:GO:1903506; F:GO:0005515; C:GO:0005737; C:GO:0043231	P:obsolete regulation of nucleic acid-templated transcription; F:protein binding; C:cytoplasm; C:intracellular membrane-bounded organelle
TRUE	[BLASTED, MAPPED, ANNOTATED]	TR19907|c0_g1_i1	331	21	5	306	18	4	237	14	4	chitinase	1053	20	3.34273e-84	49.84	2	P:GO:0071704; F:GO:0016798	P:organic substance metabolic process; F:hydrolase activity, acting on glycosyl bonds
TRUE	[BLASTED, MAPPED, ANNOTATED]	TR19923|c0_g2_i1	273	23	7	228	23	7	134	17	6	20 kDa calcium-binding (Antigen SM20)	1336	20	3.86113e-131	77.43	2	F:GO:0005509; C:GO:0016020	F:calcium ion binding; C:membrane
TRUE	[NO-BLAST]	TR19943|c0_g2_i2	202	24	5	104	18	6	48	19	6	---NA---	1056
TRUE	[BLASTED]	TR19944|c0_g1_i1	224	32	7	199	25	6	188	25	6	Myophilin	1112	20	1.64615e-109	71.21
TRUE	[BLASTED, MAPPED, ANNOTATED]	TR19953|c0_g1_i1	140	17	6	225	24	9	102	18	9	ras-related Rab-2	1466	20	6.72133e-128	96.54	24	P:GO:0000003; P:GO:0002119; P:GO:0007264; P:GO:0009792; P:GO:0040007; P:GO:0040011; P:GO:0043652; P:GO:0090326; P:GO:0090387; P:GO:0090390; P:GO:1901046; P:GO:1904811; P:GO:1990502; F:GO:0003924; F:GO:0005515; F:GO:0005525; C:GO:0000138; C:GO:0005764; C:GO:0005769; C:GO:0005802; C:GO:0030424; C:GO:0043204; C:GO:0045335; C:GO:0048471	P:reproduction; P:nematode larval development; P:small GTPase mediated signal transduction; P:embryo development ending in birth or egg hatching; P:growth; P:locomotion; P:engulfment of apoptotic cell; P:positive regulation of locomotion involved in locomotory behavior; P:phagolysosome assembly involved in apoptotic cell clearance; P:phagosome acidification involved in apoptotic cell clearance; P…	EC:3.6.1.15	Nucleoside-triphosphate phosphatase
TRUE	[BLASTED, MAPPED, ANNOTATED]	TR19966|c0_g1_i1	513	56	14	455	66	20	271	49	14	elongation factor 2	2729	20	0	84.38	6	P:GO:0006414; F:GO:0003746; F:GO:0003924; F:GO:0005525; C:GO:0005622; C:GO:0016020	P:translational elongation; F:translation elongation factor activity; F:GTPase activity; F:GTP binding; C:intracellular anatomical structure; C:membrane	EC:3.6.1.15	Nucleoside-triphosphate phosphatase
TRUE	[BLASTED, MAPPED, ANNOTATED]	TR20026|c0_g1_i1	134	11	3	69	11	6	82	5	2	malate dehydrogenase	1313	20	2.71935e-133	68.89	2	P:GO:0008152; F:GO:0016491	P:metabolic process; F:oxidoreductase activity
TRUE	[BLASTED]	TR20053|c0_g1_i1	108	11	4	108	14	4	63	8	3	regulator of microtubule dynamics 1	979	20	1.59137e-69	54.41
TRUE	[BLASTED, MAPPED, ANNOTATED]	TR20056|c0_g1_i1	1118	56	14	1002	56	11	784	44	12	T-complex 1 subunit eta	1791	20	0	87.77	13	P:GO:0006457; P:GO:0007339; P:GO:1901998; F:GO:0005524; F:GO:0016874; F:GO:0042802; F:GO:0051082; C:GO:0002199; C:GO:0005739; C:GO:0005832; C:GO:0005874; C:GO:0044297; C:GO:0070062	P:protein folding; P:binding of sperm to zona pellucida; P:toxin transport; F:ATP binding; F:ligase activity; F:identical protein binding; F:unfolded protein binding; C:zona pellucida receptor complex; C:mitochondrion; C:chaperonin-containing T-complex; C:microtubule; C:cell body; C:extracellular exosome
TRUE	[BLASTED, MAPPED, ANNOTATED]	TR20071|c0_g1_i1	747	53	15	626	51	16	318	39	13	Dipeptidyl peptidase 3	2494	20	0	64.79	1	F:GO:0008233	F:peptidase activity
TRUE	[BLASTED, MAPPED, ANNOTATED]	TR20073|c0_g1_i1	222	26	9	227	27	6	97	21	7	GTP:AMP phosphotransferase mitochondrial-like	1080	20	2.38519e-122	74.51	10	P:GO:0006172; P:GO:0046033; P:GO:0046039; P:GO:0046041; P:GO:0046939; F:GO:0004017; F:GO:0005524; F:GO:0005525; F:GO:0046899; C:GO:0005759	P:ADP biosynthetic process; P:AMP metabolic process; P:GTP metabolic process; P:ITP metabolic process; P:obsolete nucleotide phosphorylation; F:adenylate kinase activity; F:ATP binding; F:GTP binding; F:nucleoside triphosphate adenylate kinase activity; C:mitochondrial matrix	EC:2.7.4.3; EC:2.7.4.10	Adenylate kinase; Nucleoside-triphosphate--adenylate kinase
TRUE	[BLASTED, MAPPED, ANNOTATED]	TR20081|c0_g1_i1	243	23	8	145	20	7	155	21	8	stress-induced-phospho 1	1320	20	4.05982e-180	82.4	1	C:GO:0044424	C:obsolete intracellular part
TRUE	[BLASTED, MAPPED, ANNOTATED]	TR20095|c3_g2_i1	166	11	3	115	12	5	80	9	3	Alanine aminotransferase 2	1780	20	0	75.84	3	P:GO:0009058; F:GO:0004021; F:GO:0030170	P:biosynthetic process; F:L-alanine:2-oxoglutarate aminotransferase activity; F:pyridoxal phosphate binding	EC:2.6.1.12; EC:2.6.1.2	Alanine--oxo-acid transaminase; Alanine transaminase
TRUE	[BLASTED, MAPPED, ANNOTATED]	TR20098|c0_g2_i1	237	23	7	233	19	5	111	13	4	Ras-related Rab-5C	1706	20	6.99195e-117	78.6	14	P:GO:0007032; P:GO:0007264; P:GO:0030100; P:GO:0048227; F:GO:0003924; F:GO:0005515; F:GO:0005525; F:GO:0019003; C:GO:0005765; C:GO:0005769; C:GO:0005811; C:GO:0005886; C:GO:0030139; C:GO:0070062	P:endosome organization; P:small GTPase mediated signal transduction; P:regulation of endocytosis; P:plasma membrane to endosome transport; F:GTPase activity; F:protein binding; F:GTP binding; F:GDP binding; C:lysosomal membrane; C:early endosome; C:lipid droplet; C:plasma membrane; C:endocytic vesicle; C:extracellular exosome	EC:3.6.1.15	Nucleoside-triphosphate phosphatase
TRUE	[BLASTED, MAPPED, ANNOTATED]	TR20100|c0_g1_i1	95	10	4	99	11	4	52	17	8	polyadenylate binding	2988	20	0	71.82	3	F:GO:0000166; F:GO:0003723; C:GO:0005737	F:nucleotide binding; F:RNA binding; C:cytoplasm
TRUE	[BLASTED, MAPPED]	TR20106|c2_g1_i1	93	20	5	157	22	6	90	21	6	serine protease inhibitor	1491	20	3.51366e-103	62.74	7	P:GO:0006508; P:GO:0010951; F:GO:0004867; F:GO:0008233; C:GO:0005615; C:GO:0016020; C:GO:0016020	P:proteolysis; P:negative regulation of endopeptidase activity; F:serine-type endopeptidase inhibitor activity; F:peptidase activity; C:extracellular space; C:membrane; C:membrane
TRUE	[BLASTED, MAPPED, ANNOTATED]	TR20125|c0_g1_i1	48	3	2	45	3	2	38	6	4	glycerol-3-phosphate dehydrogenase 1	1588	20	2.51224e-161	63.09	6	P:GO:0005975; P:GO:0046168; P:GO:0055114; F:GO:0047952; F:GO:0051287; C:GO:0009331	P:carbohydrate metabolic process; P:glycerol-3-phosphate catabolic process; P:obsolete oxidation-reduction process; F:glycerol-3-phosphate dehydrogenase [NAD(P)+] activity; F:NAD binding; C:glycerol-3-phosphate dehydrogenase complex	EC:1.1.1.8; EC:1.1.1.94	Glycerol-3-phosphate dehydrogenase (NAD(+)); Glycerol-3-phosphate dehydrogenase (NAD(P)(+))
TRUE	[NO-BLAST]	TR20127|c0_g1_i1	407	28	5	271	23	5	277	23	5	---NA---	1421
TRUE	[NO-BLAST]	TR20127|c0_g1_i4	387	24	3	271	18	4	255	19	3	---NA---	584
TRUE	[BLASTED, MAPPED, ANNOTATED]	TR20132|c0_g1_i1	174	20	7	98	19	7	81	16	6	stringent starvation A	1253	20	3.37257e-80	63.45	4	P:GO:0006807; P:GO:0009987; F:GO:0016740; C:GO:0005623	P:nitrogen compound metabolic process; P:cellular process; F:transferase activity; C:obsolete cell
TRUE	[BLASTED, MAPPED, ANNOTATED]	TR20139|c0_g1_i2	474	60	10	489	64	10	300	45	9	stringent starvation A	877	20	8.84344e-81	62.29	5	P:GO:0006807; P:GO:0044237; P:GO:0071704; F:GO:0016740; C:GO:0005623	P:nitrogen compound metabolic process; P:cellular metabolic process; P:organic substance metabolic process; F:transferase activity; C:obsolete cell
TRUE	[BLASTED, MAPPED, ANNOTATED]	TR20139|c0_g1_i5	335	46	10	395	50	10	223	35	9	stringent starvation A	967	20	2.15726e-74	64.41	4	P:GO:0006807; P:GO:0009987; F:GO:0016740; C:GO:0005623	P:nitrogen compound metabolic process; P:cellular process; F:transferase activity; C:obsolete cell
TRUE	[BLASTED]	TR20145|c0_g1_i1	586	49	14	579	52	14	291	48	15	major egg antigen	1479	20	3.25627e-92	58.04
TRUE	[NO-BLAST]	TR20166|c4_g1_i2	46	7	1	50	4	2	49	4	1	---NA---	710
TRUE	[BLASTED, MAPPED, ANNOTATED]	TR20209|c0_g1_i1	1044	67	18	777	60	15	695	59	16	T-complex 1 subunit delta	1776	20	0	87.5	7	P:GO:0005975; P:GO:0006032; P:GO:0006457; F:GO:0004568; F:GO:0005524; F:GO:0051082; C:GO:0005737	P:carbohydrate metabolic process; P:chitin catabolic process; P:protein folding; F:chitinase activity; F:ATP binding; F:unfolded protein binding; C:cytoplasm	EC:3.2.1.14	Chitinase
TRUE	[BLASTED, MAPPED]	TR20220|c0_g1_i1	303	21	3	250	17	3	251	20	4	Carbonic anhydrase	1160	20	1.22288e-96	59.73	7	P:GO:0006730; F:GO:0004089; F:GO:0008270; F:GO:0016829; F:GO:0046872; C:GO:0005737; C:GO:0005886	P:one-carbon metabolic process; F:carbonate dehydratase activity; F:zinc ion binding; F:lyase activity; F:metal ion binding; C:cytoplasm; C:plasma membrane
TRUE	[BLASTED, MAPPED, ANNOTATED]	TR20226|c0_g1_i1	211	10	2	416	21	3	243	12	4	Receptor expression-enhancing 5	1313	20	8.53726e-78	71.63	1	C:GO:0016020	C:membrane
TRUE	[BLASTED, MAPPED, ANNOTATED]	TR20265|c0_g1_i1	452	37	10	591	46	10	304	39	11	sarcoplasmic calcium-binding	1481	20	1.84904e-169	72.49	1	F:GO:0005509	F:calcium ion binding
TRUE	[BLASTED]	TR20281|c0_g1_i1	397	27	6	503	31	7	172	9	2	Mitochondrial import receptor subunit TOM34	1369	20	1.01707e-115	69.33
TRUE	[BLASTED, MAPPED, ANNOTATED]	TR20345|c0_g1_i1	49	7	4	47	13	8	48	7	5	ATP synthase subunit mitochondrial	1812	20	0	90.04	14	P:GO:0001937; P:GO:0006629; P:GO:0015986; P:GO:1902600; F:GO:0005524; F:GO:0042288; F:GO:0046933; F:GO:0046961; C:GO:0005753; C:GO:0005886; C:GO:0008180; C:GO:0043209; C:GO:0045261; C:GO:0070062	P:negative regulation of endothelial cell proliferation; P:lipid metabolic process; P:proton motive force-driven ATP synthesis; P:proton transmembrane transport; F:ATP binding; F:MHC class I protein binding; F:proton-transporting ATP synthase activity, rotational mechanism; F:proton-transporting ATPase activity, rotational mechanism; C:mitochondrial proton-transporting ATP synthase complex; C:pla…	EC:3.6.1.3; EC:3.6.1.15	Deleted entry; Nucleoside-triphosphate phosphatase
TRUE	[BLASTED]	TR20361|c12_g1_i1	48	3	1	76	3	1	39	5	2	trematode Eggshell Synthesis	875	20	1.57125e-19	49.6
TRUE	[BLASTED, MAPPED, ANNOTATED]	TR20369|c0_g1_i1	95	11	3	183	12	3	92	9	3	60S ribosomal L6	1015	20	1.0028e-121	73.98	4	P:GO:0000027; P:GO:0002181; F:GO:0003735; C:GO:0022625	P:ribosomal large subunit assembly; P:cytoplasmic translation; F:structural constituent of ribosome; C:cytosolic large ribosomal subunit
TRUE	[BLASTED, MAPPED, ANNOTATED]	TR20394|c0_g1_i1	193	30	7	190	36	8	166	29	7	eukaryotic translation elongation factor 1 gamma	1435	20	0	73.66	6	P:GO:0006414; P:GO:0006749; F:GO:0003746; F:GO:0004364; C:GO:0005634; C:GO:0005737	P:translational elongation; P:glutathione metabolic process; F:translation elongation factor activity; F:glutathione transferase activity; C:nucleus; C:cytoplasm	EC:2.5.1.18	Glutathione transferase
TRUE	[BLASTED, MAPPED, ANNOTATED]	TR20403|c0_g1_i2	393	22	9	520	21	6	356	26	7	ribosomal S8	785	20	3.25733e-124	86.46	4	P:GO:0000462; P:GO:0006412; F:GO:0003735; C:GO:0022627	P:maturation of SSU-rRNA from tricistronic rRNA transcript (SSU-rRNA, 5.8S rRNA, LSU-rRNA); P:translation; F:structural constituent of ribosome; C:cytosolic small ribosomal subunit
TRUE	[BLASTED, MAPPED]	TR20429|c0_g1_i1	114	4	1	96	2	1	48	2	1	pyrazinamidase nicotinamidase	433	20	1.57958e-36	61.53	3	P:GO:0008152; F:GO:0003824; F:GO:0005509	P:metabolic process; F:catalytic activity; F:calcium ion binding
TRUE	[BLASTED, MAPPED, ANNOTATED]	TR20430|c0_g1_i1	170	10	6	114	10	7	130	7	5	phosphatase 1A isoform X1	2752	20	0	76.7	6	P:GO:0006470; P:GO:0043124; F:GO:0000287; F:GO:0004722; F:GO:0030145; C:GO:0005737	P:protein dephosphorylation; P:negative regulation of canonical NF-kappaB signal transduction; F:magnesium ion binding; F:protein serine/threonine phosphatase activity; F:manganese ion binding; C:cytoplasm	EC:3.1.3.16; EC:3.1.3.41	Protein-serine/threonine phosphatase; 4-nitrophenylphosphatase
TRUE	[BLASTED, MAPPED, ANNOTATED]	TR20451|c0_g1_i1	361	23	4	355	20	4	314	21	5	Superoxide dismutase [Mn] mitochondrial	1213	20	3.12751e-97	81.23	4	P:GO:0019430; P:GO:0055114; F:GO:0004784; F:GO:0046872	P:removal of superoxide radicals; P:obsolete oxidation-reduction process; F:superoxide dismutase activity; F:metal ion binding	EC:1.15.1.1	Superoxide dismutase
TRUE	[BLASTED]	TR20466|c0_g1_i1	857	79	14	871	77	15	669	70	17	Leucine-rich repeat-containing 23	1754	20	3.82268e-129	64.65
TRUE	[BLASTED, MAPPED]	TR20510|c0_g1_i1	79	22	7	164	25	12	40	15	7	betaine aldehyde dehydrogenase	2828	11	1.97603e-55	45.28	4	P:GO:0008152; P:GO:0055114; F:GO:0016491; F:GO:0016620	P:metabolic process; P:obsolete oxidation-reduction process; F:oxidoreductase activity; F:oxidoreductase activity, acting on the aldehyde or oxo group of donors, NAD or NADP as acceptor
TRUE	[BLASTED, MAPPED, ANNOTATED]	TR20519|c0_g1_i1	350	36	6	322	26	6	301	25	4	purine nucleoside phosphorylase-like	1290	20	3.10383e-128	74.99	5	P:GO:0009116; P:GO:0043101; F:GO:0004731; C:GO:0005737; C:GO:0016020	P:nucleoside metabolic process; P:purine-containing compound salvage; F:purine-nucleoside phosphorylase activity; C:cytoplasm; C:membrane	EC:2.4.2.1	Purine-nucleoside phosphorylase
TRUE	[BLASTED, MAPPED, ANNOTATED]	TR20524|c0_g1_i1	99	4	2	95	2	1	110	5	4	CKLF-like MARVEL transmembrane domain-containing 4	1627	20	5.20753e-61	61.45	6	P:GO:0007018; F:GO:0003777; F:GO:0005524; F:GO:0016887; C:GO:0016020; C:GO:0030286	P:microtubule-based movement; F:microtubule motor activity; F:ATP binding; F:ATP hydrolysis activity; C:membrane; C:dynein complex	EC:3.6.1.3; EC:3.6.1.15	Deleted entry; Nucleoside-triphosphate phosphatase
TRUE	[BLASTED, MAPPED, ANNOTATED]	TR20530|c0_g1_i1	3188	246	24	2900	225	27	2020	186	28	heat shock 90	2365	20	0	86.75	4	P:GO:0006457; P:GO:0006950; F:GO:0005524; F:GO:0051082	P:protein folding; P:response to stress; F:ATP binding; F:unfolded protein binding
TRUE	[BLASTED, MAPPED, ANNOTATED]	TR20534|c0_g1_i1	1068	86	15	863	84	17	717	67	15	cystathionine beta-synthase-like	1743	20	0	68.36	4	P:GO:0006535; F:GO:0004124; F:GO:0030170; C:GO:0005737	P:cysteine biosynthetic process from serine; F:cysteine synthase activity; F:pyridoxal phosphate binding; C:cytoplasm	EC:2.5.1.47	Cysteine synthase
TRUE	[NO-BLAST]	TR20535|c2_g1_i1	227	11	4	232	11	5	146	11	4	---NA---	855
TRUE	[BLASTED, MAPPED, ANNOTATED]	TR20538|c0_g1_i1	67	11	4	104	8	3	91	11	4	elongation factor tu (ef-tu)	1604	20	0	84.77	8	P:GO:0007017; P:GO:0070125; F:GO:0003746; F:GO:0003924; F:GO:0005200; F:GO:0005525; C:GO:0005739; C:GO:0005874	P:microtubule-based process; P:mitochondrial translational elongation; F:translation elongation factor activity; F:GTPase activity; F:structural constituent of cytoskeleton; F:GTP binding; C:mitochondrion; C:microtubule	EC:3.6.1.15	Nucleoside-triphosphate phosphatase
TRUE	[BLASTED, MAPPED]	TR20548|c1_g1_i1	44	6	4	71	10	6	48	3	2	adenylate kinase 9-like	1656	20	3.33498e-74	55.04	6	P:GO:0006139; P:GO:0016310; F:GO:0005524; F:GO:0019205; C:GO:0016020; C:GO:0016020	P:nucleobase-containing compound metabolic process; P:phosphorylation; F:ATP binding; F:nucleobase-containing compound kinase activity; C:membrane; C:membrane
TRUE	[BLASTED, MAPPED, ANNOTATED]	TR20574|c0_g1_i1	48	8	3	237	16	6	73	6	3	3-hydroxyacyl- dehydrogenase type-2	1134	20	3.28392e-101	71.24	1	F:GO:0016616	F:oxidoreductase activity, acting on the CH-OH group of donors, NAD or NADP as acceptor
TRUE	[BLASTED, MAPPED, ANNOTATED]	TR20579|c1_g1_i1	614	49	9	471	59	10	370	53	10	calponin	1038	20	1.66915e-173	83.31	3	P:GO:0031032; F:GO:0003779; F:GO:0005516	P:actomyosin structure organization; F:actin binding; F:calmodulin binding
TRUE	[BLASTED, MAPPED, ANNOTATED]	TR20583|c0_g1_i1	83	11	4	96	12	6	73	9	6	26S protease regulatory subunit 8	2448	20	0	95.51	11	P:GO:0030433; P:GO:0045899; P:GO:1901800; F:GO:0005524; F:GO:0008233; F:GO:0017025; F:GO:0036402; C:GO:0008540; C:GO:0016020; C:GO:0031595; C:GO:0031597	P:ubiquitin-dependent ERAD pathway; P:positive regulation of RNA polymerase II transcription preinitiation complex assembly; P:positive regulation of proteasomal protein catabolic process; F:ATP binding; F:peptidase activity; F:TBP-class protein binding; F:proteasome-activating activity; C:proteasome regulatory particle, base subcomplex; C:membrane; C:nuclear proteasome complex; C:cytosolic prote…	EC:3.6.1.3; EC:3.6.1.15	Deleted entry; Nucleoside-triphosphate phosphatase
TRUE	[BLASTED]	TR20586|c0_g1_i1	210	16	5	276	17	5	114	10	5	regulator of microtubule dynamics 1-like	798	20	9.86487e-98	65.29
TRUE	[BLASTED, MAPPED, ANNOTATED]	TR20637|c0_g1_i1	48	8	4	65	12	7	38	6	6	glycine dehydrogenase (decarboxylating) mitochondrial isoform X1	3221	20	0	70.15	7	P:GO:0019464; P:GO:0055114; F:GO:0004375; F:GO:0016594; C:GO:0005739; C:GO:0005829; C:GO:0005960	P:glycine decarboxylation via glycine cleavage system; P:obsolete oxidation-reduction process; F:glycine dehydrogenase (decarboxylating) activity; F:glycine binding; C:mitochondrion; C:cytosol; C:glycine cleavage complex	EC:1.4.4.2	Glycine dehydrogenase (aminomethyl-transferring)
TRUE	[BLASTED, MAPPED, ANNOTATED]	TR20643|c0_g1_i1	814	89	15	809	85	16	705	85	16	Annexin A7	1469	20	5.9019e-155	65.74	2	F:GO:0042802; F:GO:0046872	F:identical protein binding; F:metal ion binding
TRUE	[BLASTED]	TR20662|c0_g1_i1	96	10	3	135	12	4	49	8	2	MEMO1	1303	20	5.89547e-136	73.75
TRUE	[BLASTED, MAPPED, ANNOTATED]	TR20679|c0_g1_i1	179	10	4	185	17	5	88	9	5	disulfide-isomerase A6	1585	20	4.88034e-170	72.61	6	P:GO:0006457; P:GO:0034976; P:GO:0043277; F:GO:0003756; F:GO:0016491; C:GO:0005783	P:protein folding; P:response to endoplasmic reticulum stress; P:apoptotic cell clearance; F:protein disulfide isomerase activity; F:oxidoreductase activity; C:endoplasmic reticulum	EC:5.3.4.1	Protein disulfide-isomerase
TRUE	[BLASTED]	TR20708|c0_g1_i1	1130	74	8	1115	57	8	828	57	8	venom allergen-like (VAL) 11	764	20	1.89767e-53	64.23
TRUE	[BLASTED, MAPPED, ANNOTATED]	TR20738|c0_g1_i2	465	38	13	307	29	8	226	28	9	Collagen alpha-1(XV) chain	3411	20	0	59.99	3	P:GO:0007155; F:GO:0005198; C:GO:0031012	P:cell adhesion; F:structural molecule activity; C:extracellular matrix
TRUE	[BLASTED, MAPPED]	TR20738|c0_g1_i3	692	48	12	470	43	11	261	36	10	Collagen alpha-1(XV) chain	1249	5	6.22526e-123	61.99	4	P:GO:0007155; F:GO:0005198; C:GO:0005581; C:GO:0031012	P:cell adhesion; F:structural molecule activity; C:collagen trimer; C:extracellular matrix
TRUE	[BLASTED, MAPPED]	TR20768|c1_g1_i3	141	32	8	155	34	8	73	31	8	tegument antigen	1009	20	1.48677e-11	62.05	3	P:GO:0007017; F:GO:0005509; C:GO:0030286	P:microtubule-based process; F:calcium ion binding; C:dynein complex
TRUE	[BLASTED, MAPPED]	TR20768|c1_g1_i5	357	22	5	112	26	5	175	23	6	tegument antigen	1065	20	1.58214e-11	61.05	3	P:GO:0007017; F:GO:0005509; C:GO:0030286	P:microtubule-based process; F:calcium ion binding; C:dynein complex
TRUE	[BLASTED, MAPPED, ANNOTATED]	TR20779|c0_g1_i1	1050	83	11	838	72	11	654	62	10	Succinyl- ligase [ADP GDP-forming] subunit mitochondrial	1310	20	2.73987e-176	87.36	10	P:GO:0006099; P:GO:0006104; P:GO:0006105; P:GO:0009142; F:GO:0004775; F:GO:0004776; F:GO:0048037; C:GO:0005759; C:GO:0005829; C:GO:0016020	P:tricarboxylic acid cycle; P:succinyl-CoA metabolic process; P:succinate metabolic process; P:nucleoside triphosphate biosynthetic process; F:succinate-CoA ligase (ADP-forming) activity; F:succinate-CoA ligase (GDP-forming) activity; F:obsolete cofactor binding; C:mitochondrial matrix; C:cytosol; C:membrane	EC:6.2.1.5; EC:6.2.1.4	Succinate--CoA ligase (ADP-forming); Succinate--CoA ligase (GDP-forming)
TRUE	[BLASTED, MAPPED, ANNOTATED]	TR20794|c0_g1_i1	1365	100	16	1701	122	15	1201	88	15	phosphoglycerate kinase 1	1545	20	0	88.18	4	P:GO:0006096; F:GO:0004618; F:GO:0005524; C:GO:0005737	P:glycolytic process; F:phosphoglycerate kinase activity; F:ATP binding; C:cytoplasm	EC:2.7.2.3	Phosphoglycerate kinase
TRUE	[BLASTED, MAPPED, ANNOTATED]	TR20799|c0_g1_i1	375	47	13	357	50	15	199	33	13	Rab GDP dissociation inhibitor alpha	2103	20	0	78.55	7	P:GO:0007264; P:GO:0015031; P:GO:0050790; P:GO:0055114; F:GO:0005093; F:GO:0016491; C:GO:0005622	P:small GTPase mediated signal transduction; P:protein transport; P:regulation of catalytic activity; P:obsolete oxidation-reduction process; F:Rab GDP-dissociation inhibitor activity; F:oxidoreductase activity; C:intracellular anatomical structure
TRUE	[BLASTED, MAPPED, ANNOTATED]	TR20830|c0_g1_i1	864	78	11	670	73	9	526	65	12	aldo-keto reductase family member B4 (aldose reductase)	1142	20	1.49948e-136	77.13	2	P:GO:0055114; F:GO:0004032	P:obsolete oxidation-reduction process; F:alditol:NADP+ 1-oxidoreductase activity	EC:1.1.1.21; EC:1.1.1.2	Aldose reductase; Alcohol dehydrogenase (NADP(+))
TRUE	[BLASTED, MAPPED, ANNOTATED]	TR20888|c0_g1_i1	189	10	5	228	9	5	111	8	4	radial spoke head 9	2419	20	2.10082e-165	78.04	3	P:GO:0035082; P:GO:0044458; P:GO:0060294	P:axoneme assembly; P:motile cilium assembly; P:cilium movement involved in cell motility
TRUE	[BLASTED, MAPPED, ANNOTATED]	TR20893|c0_g1_i1	584	55	9	441	52	8	301	38	8	methylthioadenosine phosphorylase	1309	20	4.13924e-141	77.63	6	P:GO:0009116; P:GO:0019509; P:GO:0043101; F:GO:0017061; C:GO:0005634; C:GO:0005737	P:nucleoside metabolic process; P:L-methionine salvage from methylthioadenosine; P:purine-containing compound salvage; F:S-methyl-5-thioadenosine phosphorylase activity; C:nucleus; C:cytoplasm	EC:2.4.2.1; EC:2.4.2.28	Purine-nucleoside phosphorylase; S-methyl-5'-thioadenosine phosphorylase
TRUE	[BLASTED, MAPPED, ANNOTATED]	TR20893|c0_g1_i2	567	49	8	408	46	8	297	36	9	methylthioadenosine phosphorylase	1270	20	3.89503e-140	77.35	6	P:GO:0009116; P:GO:0019509; P:GO:0043101; F:GO:0017061; C:GO:0005634; C:GO:0005737	P:nucleoside metabolic process; P:L-methionine salvage from methylthioadenosine; P:purine-containing compound salvage; F:S-methyl-5-thioadenosine phosphorylase activity; C:nucleus; C:cytoplasm	EC:2.4.2.1; EC:2.4.2.28	Purine-nucleoside phosphorylase; S-methyl-5'-thioadenosine phosphorylase
TRUE	[BLASTED, MAPPED, ANNOTATED]	TR20893|c0_g1_i3	158	28	5	107	28	4	116	19	4	methylthioadenosine phosphorylase	378	20	1.30422e-64	81.76	6	P:GO:0009116; P:GO:0019509; P:GO:0043101; F:GO:0017061; C:GO:0005634; C:GO:0005737	P:nucleoside metabolic process; P:L-methionine salvage from methylthioadenosine; P:purine-containing compound salvage; F:S-methyl-5-thioadenosine phosphorylase activity; C:nucleus; C:cytoplasm	EC:2.4.2.1; EC:2.4.2.28	Purine-nucleoside phosphorylase; S-methyl-5'-thioadenosine phosphorylase
TRUE	[BLASTED, MAPPED, ANNOTATED]	TR20896|c0_g1_i1	306	34	10	238	27	9	155	22	8	ADP-ribosylation factor 3	1209	20	3.02873e-103	90.17	17	P:GO:0000910; P:GO:0001822; P:GO:0007264; P:GO:0015031; P:GO:0042461; P:GO:0060271; F:GO:0003924; F:GO:0005525; F:GO:0008017; F:GO:0019003; C:GO:0000139; C:GO:0005634; C:GO:0005813; C:GO:0005876; C:GO:0005881; C:GO:0030496; C:GO:0032391	P:cytokinesis; P:kidney development; P:small GTPase mediated signal transduction; P:protein transport; P:photoreceptor cell development; P:cilium assembly; F:GTPase activity; F:GTP binding; F:microtubule binding; F:GDP binding; C:Golgi membrane; C:nucleus; C:centrosome; C:spindle microtubule; C:cytoplasmic microtubule; C:midbody; C:photoreceptor connecting cilium	EC:3.6.1.15	Nucleoside-triphosphate phosphatase
TRUE	[BLASTED, MAPPED, ANNOTATED]	TR20937|c0_g1_i1	1523	117	17	1359	116	17	1039	101	19	78 kDa glucose-regulated	2253	20	0	87.24	1	F:GO:0005524	F:ATP binding
TRUE	[BLASTED, MAPPED, ANNOTATED]	TR20947|c0_g2_i1	952	95	21	1150	97	22	584	74	20	major vault	2909	20	0	75.69	2	C:GO:0005634; C:GO:0005737	C:nucleus; C:cytoplasm
TRUE	[BLASTED, MAPPED, ANNOTATED]	TR20952|c0_g1_i1	474	47	18	499	52	18	291	43	14	Stress-70 mitochondrial	2087	20	0	92.58	5	P:GO:0006457; P:GO:0030097; P:GO:0031101; F:GO:0005524; F:GO:0051082	P:protein folding; P:hemopoiesis; P:fin regeneration; F:ATP binding; F:unfolded protein binding
TRUE	[BLASTED, MAPPED, ANNOTATED]	TR20990|c0_g2_i1	111	26	6	84	20	6	78	18	5	2-oxoisovalerate dehydrogenase subunit mitochondrial	1838	20	8.2394e-167	82.5	2	P:GO:0055114; F:GO:0004739	P:obsolete oxidation-reduction process; F:pyruvate dehydrogenase (acetyl-transferring) activity	EC:1.2.4.1	Pyruvate dehydrogenase (acetyl-transferring)
TRUE	[BLASTED, MAPPED]	TR20994|c0_g1_i2	304	39	10	270	22	6	248	38	12	endophilin-A isoform X4	1879	20	3.4773e-121	55.4	7	P:GO:0006508; P:GO:0006897; F:GO:0016740; F:GO:0016746; F:GO:0016920; C:GO:0005737; C:GO:0005829	P:proteolysis; P:endocytosis; F:transferase activity; F:acyltransferase activity; F:pyroglutamyl-peptidase activity; C:cytoplasm; C:cytosol
TRUE	[BLASTED, MAPPED, ANNOTATED]	TR21010|c0_g1_i1	292	27	6	346	29	7	136	27	8	actin-related 3	1585	20	0	88.67	39	P:GO:0007163; P:GO:0008356; P:GO:0010592; P:GO:0010763; P:GO:0016344; P:GO:0030517; P:GO:0033206; P:GO:0034314; P:GO:0038096; P:GO:0043519; P:GO:0048013; P:GO:0048708; P:GO:0051491; P:GO:0051653; P:GO:0051965; P:GO:0060271; P:GO:0061003; P:GO:0071356; P:GO:0071560; P:GO:0090314; P:GO:2000251; F:GO:0005200; F:GO:0005524; F:GO:0051015; F:GO:0051117; C:GO:0000139; C:GO:0002102; C:GO:0005829; C:GO:00…	P:establishment or maintenance of cell polarity; P:asymmetric cell division; P:positive regulation of lamellipodium assembly; P:positive regulation of fibroblast migration; P:meiotic chromosome movement towards spindle pole; P:negative regulation of axon extension; P:meiotic cytokinesis; P:Arp2/3 complex-mediated actin nucleation; P:Fc-gamma receptor signaling pathway involved in phagocytosis; P:…
TRUE	[BLASTED, MAPPED, ANNOTATED]	TR21062|c0_g1_i1	269	30	12	324	32	10	165	30	11	cAMP-dependent kinase type II regulatory subunit	2423	20	0	79.05	6	P:GO:0016310; P:GO:0045859; F:GO:0008603; F:GO:0016301; F:GO:0030552; C:GO:0005952	P:phosphorylation; P:regulation of protein kinase activity; F:cAMP-dependent protein kinase regulator activity; F:kinase activity; F:cAMP binding; C:cAMP-dependent protein kinase complex
TRUE	[BLASTED, MAPPED, ANNOTATED]	TR21078|c0_g1_i1	110	6	3	94	9	4	42	6	3	carbohydrate kinase domain-containing	1055	20	5.94188e-136	71.15	10	P:GO:0016310; P:GO:0046496; F:GO:0016301; F:GO:0047453; F:GO:0052855; F:GO:0097159; F:GO:1901363; C:GO:0005739; C:GO:0005783; C:GO:0005829	P:phosphorylation; P:nicotinamide nucleotide metabolic process; F:kinase activity; F:ATP-dependent NAD(P)H-hydrate dehydratase activity; F:ADP-dependent NAD(P)H-hydrate dehydratase activity; F:organic cyclic compound binding; F:heterocyclic compound binding; C:mitochondrion; C:endoplasmic reticulum; C:cytosol	EC:4.2.1.93	ATP-dependent NAD(P)H-hydrate dehydratase
TRUE	[BLASTED, MAPPED, ANNOTATED]	TR21079|c0_g1_i1	1009	50	7	140	7	2	788	45	7	pyrroline-5-carboxylate reductase	1261	20	1.12635e-120	67.29	2	P:GO:0006561; F:GO:0016491	P:proline biosynthetic process; F:oxidoreductase activity
TRUE	[BLASTED, MAPPED]	TR21102|c0_g1_i2	502	45	5	370	37	8	314	33	6	fatty acid binding brain	795	20	4.85608e-43	63.57	4	P:GO:0006810; F:GO:0005215; F:GO:0008289; C:GO:0005737	P:transport; F:transporter activity; F:lipid binding; C:cytoplasm
TRUE	[BLASTED, MAPPED, ANNOTATED]	TR21125|c0_g1_i1	162	7	3	159	8	4	137	9	5	GDP-L-fucose synthase	1258	20	5.51223e-171	83.35	8	P:GO:0019673; P:GO:0019835; P:GO:0042351; P:GO:0055114; F:GO:0016853; F:GO:0050577; F:GO:0050662; C:GO:0070062	P:GDP-mannose metabolic process; P:cytolysis; P:'de novo' GDP-L-fucose biosynthetic process; P:obsolete oxidation-reduction process; F:isomerase activity; F:GDP-L-fucose synthase activity; F:obsolete coenzyme binding; C:extracellular exosome	EC:1.1.1.271	GDP-L-fucose synthase
TRUE	[BLASTED, MAPPED, ANNOTATED]	TR21158|c0_g1_i1	116	6	2	84	4	2	56	5	2	glutamine synthetase	1816	20	1.53316e-177	59.17	1	F:GO:0003824	F:catalytic activity
TRUE	[BLASTED, MAPPED, ANNOTATED]	TR21186|c0_g1_i1	1326	156	11	1087	158	12	750	124	11	aldo-keto reductase family member B4 (aldose reductase)	1483	20	1.49605e-115	70.74	1	F:GO:0016491	F:oxidoreductase activity
TRUE	[BLASTED, MAPPED, ANNOTATED]	TR21258|c0_g1_i1	97	13	5	118	14	6	70	7	4	beta carbonic anhydrase 1	1072	20	3.07009e-44	53.66	2	P:GO:0044237; F:GO:0016829	P:cellular metabolic process; F:lyase activity
TRUE	[BLASTED, MAPPED, ANNOTATED]	TR21260|c0_g1_i1	252	31	11	317	33	13	100	28	14	26s proteasome regulatory particle subunit,	3184	20	0	78.51	8	P:GO:0042176; P:GO:0043161; P:GO:0050790; F:GO:0004175; F:GO:0030234; C:GO:0005634; C:GO:0008540; C:GO:0034515	P:regulation of protein catabolic process; P:proteasome-mediated ubiquitin-dependent protein catabolic process; P:regulation of catalytic activity; F:endopeptidase activity; F:enzyme regulator activity; C:nucleus; C:proteasome regulatory particle, base subcomplex; C:proteasome storage granule
TRUE	[BLASTED, MAPPED, ANNOTATED]	TR21264|c1_g2_i1	160	14	6	161	14	5	134	15	7	tropomyosin isoform X4	765	20	2.12028e-54	69.1	2	F:GO:0097159; F:GO:1901363	F:organic cyclic compound binding; F:heterocyclic compound binding
TRUE	[BLASTED]	TR21264|c1_g2_i2	81	15	7	100	7	3	74	11	7	tropomyosin	1131	20	2.26852e-98	90.7
TRUE	[BLASTED]	TR21269|c0_g1_i1	307	23	5	222	24	7	244	21	6	Major egg antigen (p40)	1347	20	9.27397e-94	61.08
TRUE	[BLASTED, MAPPED, ANNOTATED]	TR21275|c0_g1_i1	74	2	1	45	4	3	40	3	3	tar DNA-binding	2314	20	9.94942e-179	78.14	2	F:GO:0000166; F:GO:0003677	F:nucleotide binding; F:DNA binding
TRUE	[BLASTED, MAPPED, ANNOTATED]	TR21279|c0_g3_i2	417	102	4	308	74	4	193	79	5	glutathione S-transferase	323	20	1.6765e-13	62.61	1	F:GO:0003824	F:catalytic activity
TRUE	[BLASTED, MAPPED, ANNOTATED]	TR21279|c0_g3_i4	463	132	6	356	97	7	210	131	7	glutathione S-transferase	371	20	3.90626e-29	66.92	1	F:GO:0016740	F:transferase activity
TRUE	[BLASTED, MAPPED, ANNOTATED]	TR21279|c0_g3_i5	732	163	5	545	124	5	537	120	5	glutathione S-transferase	329	20	1.5883e-28	68.92	1	F:GO:0016740	F:transferase activity
TRUE	[BLASTED, MAPPED, ANNOTATED]	TR21279|c0_g3_i6	284	80	7	257	63	7	198	70	7	glutathione S-transferase	371	20	1.22228e-29	68.31	1	F:GO:0016740	F:transferase activity
TRUE	[BLASTED, MAPPED, ANNOTATED]	TR21279|c0_g3_i7	236	64	6	188	67	6	162	70	8	glutathione S-transferase	371	20	1.16148e-27	67.5	1	F:GO:0016740	F:transferase activity
TRUE	[BLASTED, MAPPED]	TR21279|c0_g3_i8	303	43	7	81	7	4	823	117	10	glutathione S-transferase	464	20	1.20663e-40	63.12	2	F:GO:0004364; F:GO:0016740	F:glutathione transferase activity; F:transferase activity
TRUE	[NO-BLAST]	TR21279|c0_g4_i2	684	89	4	605	84	5	419	79	4	---NA---	261
TRUE	[BLASTED, MAPPED, ANNOTATED]	TR21279|c0_g5_i1	2947	229	6	1988	177	6	1799	188	6	Glutathione S-Transferase	353	20	1.74954e-28	67.91	1	F:GO:0003824	F:catalytic activity
TRUE	[BLASTED, MAPPED, ANNOTATED]	TR21279|c0_g5_i2	2108	177	6	1427	122	6	1240	134	7	Glutathione S-Transferase	339	20	6.97892e-29	67.43	1	F:GO:0003824	F:catalytic activity
TRUE	[BLASTED, MAPPED, ANNOTATED]	TR21299|c0_g1_i1	70	10	5	82	17	6	78	17	6	26S proteasome non-ATPase regulatory subunit 11	1411	20	0	84.34	1	C:GO:0000502	C:proteasome complex
TRUE	[BLASTED, MAPPED, ANNOTATED]	TR21300|c0_g1_i1	189	12	5	225	19	8	79	12	6	glycogen synthase	3221	20	0	84.86	2	P:GO:0005978; F:GO:0004373	P:glycogen biosynthetic process; F:glycogen (starch) synthase activity	EC:2.4.1.11	Glycogen(starch) synthase
TRUE	[BLASTED, MAPPED, ANNOTATED]	TR21301|c1_g1_i3	111	19	8	138	15	7	112	16	6	adenosine deaminase	1410	20	2.14984e-110	61.63	6	P:GO:0009058; P:GO:0034654; P:GO:0046128; P:GO:0072522; F:GO:0016787; F:GO:0019239	P:biosynthetic process; P:nucleobase-containing compound biosynthetic process; P:purine ribonucleoside metabolic process; P:purine-containing compound biosynthetic process; F:hydrolase activity; F:deaminase activity
TRUE	[BLASTED, MAPPED, ANNOTATED]	TR21308|c0_g1_i1	118	22	9	132	31	11	110	19	8	eukaryotic translation initiation factor 2c,	3171	20	0	73.13	2	P:GO:0006413; F:GO:0003743	P:translational initiation; F:translation initiation factor activity
TRUE	[BLASTED]	TR21345|c1_g4_i10	61	5	1	107	7	1	89	9	1	cystatin	267	1	0.000220425	53.57
TRUE	[BLASTED]	TR21345|c1_g4_i3	105	5	2	92	5	2	66	3	2	cystatin	776	1	0.000148199	52.94
TRUE	[BLASTED]	TR21375|c0_g1_i2	113	6	3	107	9	5	51	7	4	Na(+) H(+) exchange regulatory cofactor NHE-RF2	1039	20	1.14597e-33	61.25
TRUE	[BLASTED, MAPPED, ANNOTATED]	TR21406|c0_g1_i1	129	5	4	86	8	5	73	8	5	adenylosuccinate lyase	1629	20	0	80.95	5	P:GO:0006189; P:GO:0044208; P:GO:0051262; F:GO:0004018; F:GO:0070626	P:'de novo' IMP biosynthetic process; P:'de novo' AMP biosynthetic process; P:protein tetramerization; F:N6-(1,2-dicarboxyethyl)AMP AMP-lyase (fumarate-forming) activity; F:(S)-2-(5-amino-1-(5-phospho-D-ribosyl)imidazole-4-carboxamido) succinate lyase (fumarate-forming) activity	EC:4.3.2.2	Adenylosuccinate lyase
TRUE	[BLASTED, MAPPED, ANNOTATED]	TR21436|c0_g1_i1	365	50	10	267	44	11	233	39	10	tubulin alpha-1B chain	1744	20	0	90.13	6	P:GO:0007017; F:GO:0003924; F:GO:0005200; F:GO:0005525; C:GO:0005737; C:GO:0005874	P:microtubule-based process; F:GTPase activity; F:structural constituent of cytoskeleton; F:GTP binding; C:cytoplasm; C:microtubule	EC:3.6.1.15	Nucleoside-triphosphate phosphatase
TRUE	[BLASTED, MAPPED, ANNOTATED]	TR21437|c0_g3_i1	140	6	2	143	9	2	140	7	2	60S ribosomal L8	895	20	1.52723e-160	92.76	4	P:GO:0002181; F:GO:0003723; F:GO:0003735; C:GO:0022625	P:cytoplasmic translation; F:RNA binding; F:structural constituent of ribosome; C:cytosolic large ribosomal subunit
TRUE	[BLASTED, MAPPED, ANNOTATED]	TR21445|c0_g1_i2	145	8	3	195	10	4	83	10	5	gelsolin repeat	1332	20	5.5227e-179	73.88	1	F:GO:0003779	F:actin binding
TRUE	[BLASTED, MAPPED, ANNOTATED]	TR21463|c0_g1_i4	389	44	9	477	45	11	279	35	9	maleylacetoacetate isomerase isoform X1	842	20	8.73701e-98	75.5	3	P:GO:0009072; F:GO:0016740; C:GO:0005737	P:aromatic amino acid metabolic process; F:transferase activity; C:cytoplasm
TRUE	[BLASTED, MAPPED]	TR21466|c3_g2_i1	142	8	4	78	4	2	50	3	2	threo-3-hydroxyaspartate ammonia-lyase	1127	20	2.63597e-116	75.9	2	P:GO:0006567; F:GO:0004794	P:threonine catabolic process; F:L-threonine ammonia-lyase activity
TRUE	[BLASTED, MAPPED, ANNOTATED]	TR21487|c0_g1_i1	152	24	6	138	24	10	70	23	7	UDP-glucose 4-epimerase	1213	20	0	78.69	3	P:GO:0006012; F:GO:0003978; F:GO:0050662	P:galactose metabolic process; F:UDP-glucose 4-epimerase activity; F:obsolete coenzyme binding	EC:5.1.3.2	UDP-glucose 4-epimerase
TRUE	[BLASTED, MAPPED, ANNOTATED]	TR21495|c0_g1_i1	346	27	8	249	20	9	168	18	7	ruvB-like 1	1724	20	0	91.7	8	P:GO:0006281; P:GO:0006351; P:GO:0006355; P:GO:0032508; F:GO:0005524; F:GO:0043139; C:GO:0005634; C:GO:0016020	P:DNA repair; P:DNA-templated transcription; P:regulation of DNA-templated transcription; P:DNA duplex unwinding; F:ATP binding; F:5'-3' DNA helicase activity; C:nucleus; C:membrane	EC:3.6.1.3; EC:3.6.1.15	Deleted entry; Nucleoside-triphosphate phosphatase
TRUE	[BLASTED, MAPPED, ANNOTATED]	TR21499|c1_g1_i3	411	39	9	416	39	9	229	33	9	aldo-keto reductase family member B4 (aldose reductase)	803	20	1.84272e-112	76.44	2	P:GO:0055114; F:GO:0016491	P:obsolete oxidation-reduction process; F:oxidoreductase activity
TRUE	[BLASTED, MAPPED, ANNOTATED]	TR21505|c0_g1_i1	244	20	7	284	25	6	103	11	3	26s protease regulatory subunit 6b	1185	20	0	95.18	10	P:GO:0030433; P:GO:0045899; P:GO:1901800; F:GO:0005524; F:GO:0008233; F:GO:0017025; F:GO:0036402; C:GO:0008540; C:GO:0031595; C:GO:0031597	P:ubiquitin-dependent ERAD pathway; P:positive regulation of RNA polymerase II transcription preinitiation complex assembly; P:positive regulation of proteasomal protein catabolic process; F:ATP binding; F:peptidase activity; F:TBP-class protein binding; F:proteasome-activating activity; C:proteasome regulatory particle, base subcomplex; C:nuclear proteasome complex; C:cytosolic proteasome complex	EC:3.6.1.3; EC:3.6.1.15	Deleted entry; Nucleoside-triphosphate phosphatase
TRUE	[BLASTED, MAPPED, ANNOTATED]	TR21520|c0_g1_i1	863	60	11	627	57	13	368	49	11	NADP-dependent malic enzyme	2700	20	0	73.03	5	P:GO:0006108; P:GO:0055114; F:GO:0004471; F:GO:0046872; F:GO:0051287	P:malate metabolic process; P:obsolete oxidation-reduction process; F:malate dehydrogenase (decarboxylating) (NAD+) activity; F:metal ion binding; F:NAD binding	EC:1.1.1.38; EC:1.1.1.39	Malate dehydrogenase (oxaloacetate-decarboxylating); Malate dehydrogenase (decarboxylating)
TRUE	[BLASTED, MAPPED]	TR21536|c1_g1_i3	48	12	3	70	15	3	37	13	3	serpin B	629	20	4.96412e-47	62.91	7	P:GO:0006508; P:GO:0010951; F:GO:0004867; F:GO:0008233; C:GO:0005615; C:GO:0016020; C:GO:0016020	P:proteolysis; P:negative regulation of endopeptidase activity; F:serine-type endopeptidase inhibitor activity; F:peptidase activity; C:extracellular space; C:membrane; C:membrane
TRUE	[BLASTED, MAPPED, ANNOTATED]	TR21551|c0_g1_i1	657	69	21	678	69	20	457	63	20	endoplasmin	2643	20	0	76.78	6	P:GO:0006457; P:GO:0006950; F:GO:0005509; F:GO:0005524; F:GO:0051082; C:GO:0016020	P:protein folding; P:response to stress; F:calcium ion binding; F:ATP binding; F:unfolded protein binding; C:membrane
TRUE	[BLASTED, MAPPED, ANNOTATED]	TR21565|c1_g1_i1	7580	452	20	5259	353	22	4161	313	21	Aldehyde dehydrogenase mitochondrial	1723	20	0	78.8	3	P:GO:0055114; F:GO:0004029; F:GO:0004030	P:obsolete oxidation-reduction process; F:aldehyde dehydrogenase (NAD+) activity; F:aldehyde dehydrogenase [NAD(P)+] activity	EC:1.2.1.5; EC:1.2.1.3	Aldehyde dehydrogenase (NAD(P)(+)); Aldehyde dehydrogenase (NAD(+))
TRUE	[BLASTED, MAPPED, ANNOTATED]	TR21615|c0_g1_i1	218	29	11	162	34	11	159	26	8	leucyl aminopeptidase	1761	20	0	77.48	5	P:GO:0006508; F:GO:0004177; F:GO:0008235; F:GO:0030145; C:GO:0005737	P:proteolysis; F:aminopeptidase activity; F:metalloexopeptidase activity; F:manganese ion binding; C:cytoplasm	EC:3.4.11	Acting on peptide bonds (peptidases)
TRUE	[BLASTED, MAPPED, ANNOTATED]	TR21664|c1_g2_i10	270	27	5	238	21	5	196	18	6	tubulin alpha-1C chain isoform X2	1509	20	0	94.69	6	P:GO:0007017; F:GO:0003924; F:GO:0005200; F:GO:0005525; C:GO:0005737; C:GO:0005874	P:microtubule-based process; F:GTPase activity; F:structural constituent of cytoskeleton; F:GTP binding; C:cytoplasm; C:microtubule	EC:3.6.1.15	Nucleoside-triphosphate phosphatase
TRUE	[BLASTED, MAPPED, ANNOTATED]	TR21687|c0_g1_i1	582	26	6	539	33	6	126	13	6	probable imidazolonepropionase	1723	20	1.2995e-101	72.19	4	P:GO:0006536; P:GO:0006548; F:GO:0016812; C:GO:0005829	P:glutamate metabolic process; P:histidine catabolic process; F:hydrolase activity, acting on carbon-nitrogen (but not peptide) bonds, in cyclic amides; C:cytosol
TRUE	[BLASTED, MAPPED, ANNOTATED]	TR21711|c0_g1_i2	179	20	4	67	5	2	122	12	3	alpha actinin	1164	20	6.27485e-85	80.11	1	F:GO:0005525	F:GTP binding
TRUE	[BLASTED]	TR21716|c0_g1_i1	199	13	7	345	20	8	289	19	6	Major egg antigen	2018	20	3.03749e-172	71.81
TRUE	[BLASTED, MAPPED]	TR21722|c2_g1_i11	391	34	9	2040	149	11	459	65	9	3-oxoacyl-acyl-carrier- reductase	990	20	6.12985e-74	63.77	2	P:GO:0055114; F:GO:0016491	P:obsolete oxidation-reduction process; F:oxidoreductase activity
TRUE	[BLASTED, MAPPED]	TR21722|c2_g1_i12	402	43	9	260	37	8	174	30	8	3-oxoacyl-acyl-carrier- reductase	1185	20	9.42215e-72	63.3	2	P:GO:0055114; F:GO:0016491	P:obsolete oxidation-reduction process; F:oxidoreductase activity
TRUE	[BLASTED, MAPPED]	TR21722|c2_g1_i13	769	53	5	708	45	5	50	9	2	3-oxoacyl-acyl-carrier- reductase	619	20	2.4531e-53	63.89	2	P:GO:0055114; F:GO:0016491	P:obsolete oxidation-reduction process; F:oxidoreductase activity
TRUE	[BLASTED, MAPPED]	TR21722|c2_g1_i4	2118	168	12	48	6	3	1204	116	10	3-oxoacyl-[acyl-carrier- ] reductase	1185	20	5.90355e-71	61.9	2	P:GO:0055114; F:GO:0016491	P:obsolete oxidation-reduction process; F:oxidoreductase activity
TRUE	[BLASTED, MAPPED]	TR21722|c2_g1_i5	1172	81	7	966	70	7	649	51	7	3-oxoacyl-acyl-carrier- reductase	710	20	6.40815e-61	61.14	2	P:GO:0055114; F:GO:0016491	P:obsolete oxidation-reduction process; F:oxidoreductase activity
TRUE	[BLASTED, MAPPED]	TR21722|c2_g1_i8	2180	153	11	2424	152	11	1161	101	9	3-oxoacyl-[acyl-carrier- ] reductase	1170	20	6.68867e-70	62.29	2	P:GO:0055114; F:GO:0016491	P:obsolete oxidation-reduction process; F:oxidoreductase activity
TRUE	[BLASTED, MAPPED]	TR21728|c0_g1_i2	81	13	5	82	10	5	60	14	5	tegumental	1344	20	1.1594e-44	55.48	3	P:GO:0007017; F:GO:0005509; C:GO:0030286	P:microtubule-based process; F:calcium ion binding; C:dynein complex
TRUE	[BLASTED, MAPPED, ANNOTATED]	TR21740|c0_g1_i1	108	10	3	131	9	3	102	7	3	Ribosomal L24	632	20	1.61196e-58	90.13	5	P:GO:0000027; P:GO:0006412; P:GO:1902626; F:GO:0003735; C:GO:0022625	P:ribosomal large subunit assembly; P:translation; P:assembly of large subunit precursor of preribosome; F:structural constituent of ribosome; C:cytosolic large ribosomal subunit
TRUE	[BLASTED, MAPPED, ANNOTATED]	TR21741|c0_g1_i1	168	29	15	90	17	8	93	16	10	coatomer subunit gamma-2	2790	20	0	75.65	5	P:GO:0006886; P:GO:0016192; F:GO:0005198; C:GO:0000139; C:GO:0030126	P:intracellular protein transport; P:vesicle-mediated transport; F:structural molecule activity; C:Golgi membrane; C:COPI vesicle coat
TRUE	[BLASTED, MAPPED]	TR21754|c0_g1_i1	834	53	10	789	56	10	317	25	9	soma ferritin-like	842	20	1.26511e-51	49.88	13	P:GO:0006826; P:GO:0006879; P:GO:0006880; P:GO:0055114; F:GO:0004322; F:GO:0005506; F:GO:0008199; F:GO:0016491; F:GO:0046872; C:GO:0005623; C:GO:0005737; C:GO:0009507; C:GO:0009536	P:iron ion transport; P:intracellular iron ion homeostasis; P:intracellular sequestering of iron ion; P:obsolete oxidation-reduction process; F:ferroxidase activity; F:iron ion binding; F:ferric iron binding; F:oxidoreductase activity; F:metal ion binding; C:obsolete cell; C:cytoplasm; C:chloroplast; C:plastid
TRUE	[BLASTED, MAPPED, ANNOTATED]	TR21786|c0_g1_i1	65	14	6	180	25	9	123	26	9	RAB family	1666	20	3.3357e-133	88.54	7	P:GO:0006890; P:GO:0006891; P:GO:0007264; P:GO:0042147; F:GO:0005525; C:GO:0005794; C:GO:0005829	P:retrograde vesicle-mediated transport, Golgi to endoplasmic reticulum; P:intra-Golgi vesicle-mediated transport; P:small GTPase mediated signal transduction; P:retrograde transport, endosome to Golgi; F:GTP binding; C:Golgi apparatus; C:cytosol
TRUE	[BLASTED, MAPPED, ANNOTATED]	TR21819|c0_g2_i1	170	12	5	91	13	4	106	11	5	UDP-glucuronic acid decarboxylase 1	1055	20	2.47635e-161	88.02	3	F:GO:0008460; F:GO:0050662; C:GO:0016020	F:dTDP-glucose 4,6-dehydratase activity; F:obsolete coenzyme binding; C:membrane	EC:4.2.1.46	dTDP-glucose 4,6-dehydratase
TRUE	[BLASTED, MAPPED, ANNOTATED]	TR21850|c0_g1_i1	58	7	4	78	8	6	60	6	5	lysine--tRNA ligase isoform X1	2472	20	0	81.56	10	P:GO:0006430; P:GO:0015966; F:GO:0000049; F:GO:0004824; F:GO:0005524; F:GO:0016597; F:GO:0046872; C:GO:0005739; C:GO:0015630; C:GO:0017101	P:lysyl-tRNA aminoacylation; P:diadenosine tetraphosphate biosynthetic process; F:tRNA binding; F:lysine-tRNA ligase activity; F:ATP binding; F:amino acid binding; F:metal ion binding; C:mitochondrion; C:microtubule cytoskeleton; C:aminoacyl-tRNA synthetase multienzyme complex	EC:6.1.1.6	Lysine--tRNA ligase
TRUE	[BLASTED, MAPPED, ANNOTATED]	TR21854|c0_g1_i1	224	16	6	167	14	7	138	13	5	V-type proton ATPase catalytic subunit A	2478	20	0	90.96	12	P:GO:0006352; P:GO:0007446; P:GO:0016197; P:GO:0035149; P:GO:0046034; P:GO:0048388; P:GO:1902600; F:GO:0003677; F:GO:0005524; F:GO:0046961; C:GO:0000221; C:GO:0033181	P:DNA-templated transcription initiation; P:imaginal disc growth; P:endosomal transport; P:lumen formation, open tracheal system; P:ATP metabolic process; P:endosomal lumen acidification; P:proton transmembrane transport; F:DNA binding; F:ATP binding; F:proton-transporting ATPase activity, rotational mechanism; C:vacuolar proton-transporting V-type ATPase, V1 domain; C:plasma membrane proton-tran…	EC:3.6.1.3; EC:3.6.1.15	Deleted entry; Nucleoside-triphosphate phosphatase
TRUE	[BLASTED, MAPPED, ANNOTATED]	TR21878|c0_g1_i2	210	15	8	59	7	4	154	12	6	Aldolase	1484	20	0	87.32	2	P:GO:0006096; F:GO:0004332	P:glycolytic process; F:fructose-bisphosphate aldolase activity	EC:4.1.2.13	Fructose-bisphosphate aldolase
TRUE	[BLASTED, MAPPED, ANNOTATED]	TR21878|c0_g1_i3	1452	92	15	1440	102	17	1107	83	15	Aldolase	1474	20	0	87.43	2	P:GO:0006096; F:GO:0004332	P:glycolytic process; F:fructose-bisphosphate aldolase activity	EC:4.1.2.13	Fructose-bisphosphate aldolase
TRUE	[BLASTED, MAPPED, ANNOTATED]	TR21894|c0_g1_i1	678	77	13	472	60	13	362	61	13	transaldolase	1223	20	2.26653e-162	76.05	4	P:GO:0005975; P:GO:0006098; F:GO:0004801; C:GO:0005737	P:carbohydrate metabolic process; P:pentose-phosphate shunt; F:transaldolase activity; C:cytoplasm	EC:2.2.1.2	Transaldolase
TRUE	[BLASTED, MAPPED, ANNOTATED]	TR21906|c0_g1_i1	78	9	5	51	7	3	50	4	3	Mastin precursor	1734	20	0	66.21	3	P:GO:0006508; F:GO:0004252; C:GO:0016020	P:proteolysis; F:serine-type endopeptidase activity; C:membrane	EC:3.4.21	Acting on peptide bonds (peptidases)
TRUE	[BLASTED, MAPPED]	TR21908|c0_g1_i1	348	28	8	209	33	12	210	32	11	serine protease inhibitor	1543	20	2.77843e-112	61.31	7	P:GO:0006508; P:GO:0010951; F:GO:0004867; F:GO:0008233; C:GO:0005615; C:GO:0016020; C:GO:0016020	P:proteolysis; P:negative regulation of endopeptidase activity; F:serine-type endopeptidase inhibitor activity; F:peptidase activity; C:extracellular space; C:membrane; C:membrane
TRUE	[BLASTED]	TR21915|c0_g1_i1	62	8	3	95	8	2	79	6	2	PDZ and LIM domain Zasp	1021	20	3.37758e-119	77.5
TRUE	[BLASTED, MAPPED, ANNOTATED]	TR21928|c0_g1_i1	58	8	5	100	10	5	49	7	4	ribosomal L3	1530	20	0	90.61	7	P:GO:0000027; P:GO:0006412; P:GO:0006750; F:GO:0003735; F:GO:0004363; F:GO:0005524; C:GO:0022625	P:ribosomal large subunit assembly; P:translation; P:glutathione biosynthetic process; F:structural constituent of ribosome; F:glutathione synthase activity; F:ATP binding; C:cytosolic large ribosomal subunit	EC:6.3.2.3	Glutathione synthase
TRUE	[BLASTED, MAPPED, ANNOTATED]	TR21959|c0_g1_i1	181	16	5	92	13	7	62	14	7	Asparagine--tRNA cytoplasmic	1918	20	0	78.01	7	P:GO:0006421; F:GO:0003676; F:GO:0004815; F:GO:0004816; F:GO:0005524; C:GO:0005737; C:GO:0043227	P:asparaginyl-tRNA aminoacylation; F:nucleic acid binding; F:aspartate-tRNA ligase activity; F:asparagine-tRNA ligase activity; F:ATP binding; C:cytoplasm; C:membrane-bounded organelle	EC:6.1.1.22; EC:6.1.1.12	Asparagine--tRNA ligase; Aspartate--tRNA ligase
TRUE	[BLASTED, MAPPED, ANNOTATED]	TR21960|c0_g1_i1	747	46	6	780	49	8	467	37	8	ornithine mitochondrial-like	1549	20	0	84.87	6	P:GO:0010121; P:GO:0019544; F:GO:0004587; F:GO:0030170; F:GO:0042802; C:GO:0005737	P:arginine catabolic process to proline via ornithine; P:arginine catabolic process to glutamate; F:ornithine aminotransferase activity; F:pyridoxal phosphate binding; F:identical protein binding; C:cytoplasm	EC:2.6.1.13	Ornithine aminotransferase
TRUE	[BLASTED, MAPPED, ANNOTATED]	TR22001|c0_g1_i1	186	18	5	232	22	6	111	18	6	40S ribosomal S4	873	20	4.7219e-172	91.27	4	P:GO:0006412; F:GO:0003735; F:GO:0019843; C:GO:0022627	P:translation; F:structural constituent of ribosome; F:rRNA binding; C:cytosolic small ribosomal subunit
TRUE	[BLASTED, MAPPED, ANNOTATED]	TR22003|c1_g4_i3	808	68	10	457	64	10	507	58	10	tubulin beta chain isoform X1	763	20	6.16093e-154	99.05	15	P:GO:0000086; P:GO:0006928; P:GO:0007017; P:GO:0042267; F:GO:0003725; F:GO:0003924; F:GO:0005200; F:GO:0005525; F:GO:0042288; F:GO:0051082; C:GO:0005634; C:GO:0005829; C:GO:0005874; C:GO:0043209; C:GO:0070062	P:G2/M transition of mitotic cell cycle; P:obsolete movement of cell or subcellular component; P:microtubule-based process; P:natural killer cell mediated cytotoxicity; F:double-stranded RNA binding; F:GTPase activity; F:structural constituent of cytoskeleton; F:GTP binding; F:MHC class I protein binding; F:unfolded protein binding; C:nucleus; C:cytosol; C:microtubule; C:myelin sheath; C:extracel…	EC:3.6.1.15	Nucleoside-triphosphate phosphatase
TRUE	[BLASTED, MAPPED, ANNOTATED]	TR22003|c1_g6_i1	335	43	6	418	38	7	341	34	7	Tubulin beta-2C chain	917	20	1.04513e-178	99.31	6	P:GO:0007017; F:GO:0003924; F:GO:0005200; F:GO:0005525; C:GO:0005737; C:GO:0005874	P:microtubule-based process; F:GTPase activity; F:structural constituent of cytoskeleton; F:GTP binding; C:cytoplasm; C:microtubule	EC:3.6.1.15	Nucleoside-triphosphate phosphatase
TRUE	[BLASTED, MAPPED, ANNOTATED]	TR22011|c0_g1_i1	404	35	12	459	35	10	297	18	7	4-hydroxybutyrate coenzyme A transferase	1666	20	0	70.29	3	F:GO:0008410; C:GO:0005739; C:GO:0005829	F:CoA-transferase activity; C:mitochondrion; C:cytosol
TRUE	[BLASTED, MAPPED, ANNOTATED]	TR22032|c0_g1_i1	84	8	6	62	4	3	45	9	5	Methylmalonic aciduria type A mitochondrial	1441	20	3.95352e-158	69.19	1	F:GO:0003824	F:catalytic activity
TRUE	[BLASTED, MAPPED, ANNOTATED]	TR22034|c1_g1_i1	195	11	3	281	14	3	197	13	4	Fructose-bisphosphate aldolase	481	20	2.12227e-35	88.37	5	P:GO:0006096; P:GO:0006468; F:GO:0004332; F:GO:0004672; F:GO:0005524	P:glycolytic process; P:protein phosphorylation; F:fructose-bisphosphate aldolase activity; F:protein kinase activity; F:ATP binding	EC:4.1.2.13	Fructose-bisphosphate aldolase
TRUE	[BLASTED, MAPPED, ANNOTATED]	TR22034|c1_g4_i3	488	31	11	662	37	12	375	32	12	Aldolase	1225	20	0	87.31	5	P:GO:0006096; P:GO:0006468; F:GO:0004332; F:GO:0004672; F:GO:0005524	P:glycolytic process; P:protein phosphorylation; F:fructose-bisphosphate aldolase activity; F:protein kinase activity; F:ATP binding	EC:4.1.2.13	Fructose-bisphosphate aldolase
TRUE	[BLASTED, MAPPED, ANNOTATED]	TR22060|c0_g1_i5	184	24	7	210	30	10	102	21	8	glutaredoxin-3	860	20	8.80887e-84	71.51	5	P:GO:0045454; P:GO:0055114; F:GO:0009055; F:GO:0015035; C:GO:0005623	P:cell redox homeostasis; P:obsolete oxidation-reduction process; F:electron transfer activity; F:protein-disulfide reductase activity; C:obsolete cell
TRUE	[BLASTED, MAPPED, ANNOTATED]	TR22095|c0_g1_i3	125	24	5	64	25	5	89	18	6	aldo-keto reductase family member B4 (aldose reductase)	1288	20	5.22799e-124	71.48	1	F:GO:0016491	F:oxidoreductase activity
TRUE	[BLASTED, MAPPED, ANNOTATED]	TR22104|c0_g1_i1	117	13	5	165	19	7	108	12	4	Obg-like ATPase 1	1480	20	0	84.39	6	F:GO:0005524; F:GO:0005525; F:GO:0016887; F:GO:0043022; F:GO:0043023; C:GO:0005737	F:ATP binding; F:GTP binding; F:ATP hydrolysis activity; F:ribosome binding; F:ribosomal large subunit binding; C:cytoplasm	EC:3.6.1.3; EC:3.6.1.15	Deleted entry; Nucleoside-triphosphate phosphatase
TRUE	[BLASTED, MAPPED, ANNOTATED]	TR22210|c0_g1_i1	507	63	16	457	52	15	268	47	14	heat shock 70 (hsp70)-	1368	20	0	73.81	1	F:GO:0005524	F:ATP binding
TRUE	[BLASTED, MAPPED, ANNOTATED]	TR22210|c0_g2_i1	232	29	9	188	26	8	104	22	8	97 kDa heat shock	1737	20	1.78196e-134	59.2	1	F:GO:0000166	F:nucleotide binding
TRUE	[BLASTED, MAPPED, ANNOTATED]	TR22215|c0_g1_i1	127	12	5	88	10	4	83	2	1	Cytosolic non-specific dipeptidase	1729	20	0	69.71	2	P:GO:0008152; F:GO:0016787	P:metabolic process; F:hydrolase activity
TRUE	[BLASTED, MAPPED, ANNOTATED]	TR22220|c0_g1_i1	458	35	8	406	31	8	260	30	8	tubulin beta chain	1786	20	0	89.26	6	P:GO:0007017; F:GO:0003924; F:GO:0005200; F:GO:0005525; C:GO:0005737; C:GO:0005874	P:microtubule-based process; F:GTPase activity; F:structural constituent of cytoskeleton; F:GTP binding; C:cytoplasm; C:microtubule	EC:3.6.1.15	Nucleoside-triphosphate phosphatase
TRUE	[BLASTED]	TR22236|c1_g1_i1	431	67	14	453	59	15	333	43	13	Major egg antigen (p40)	1242	20	3.22169e-85	56.82
TRUE	[BLASTED, MAPPED, ANNOTATED]	TR22267|c0_g1_i3	624	53	15	47	6	3	406	45	15	delta-1-pyrroline-5-carboxylate mitochondrial	2275	20	0	75.26	5	P:GO:0006537; P:GO:0006561; P:GO:0055114; F:GO:0003842; F:GO:0016620	P:glutamate biosynthetic process; P:proline biosynthetic process; P:obsolete oxidation-reduction process; F:1-pyrroline-5-carboxylate dehydrogenase activity; F:oxidoreductase activity, acting on the aldehyde or oxo group of donors, NAD or NADP as acceptor	EC:1.5.1.12	Acting on the CH-NH group of donors
TRUE	[BLASTED]	TR22268|c0_g1_i2	80	8	4	59	6	3	48	6	3	tubulin polymerization promoting family	867	20	3.37006e-87	75.18
TRUE	[BLASTED, MAPPED, ANNOTATED]	TR22286|c0_g1_i1	44	4	3	90	8	4	85	7	5	fanconi-associated nuclease 1	2408	20	1.54876e-119	60.4	3	P:GO:0006281; P:GO:0090305; F:GO:0004518	P:DNA repair; P:nucleic acid phosphodiester bond hydrolysis; F:nuclease activity
TRUE	[BLASTED, MAPPED, ANNOTATED]	TR22307|c0_g1_i1	248	29	7	264	28	6	191	28	10	Aspartate mitochondrial	1462	20	0	78.83	7	P:GO:0006533; P:GO:0009058; F:GO:0004069; F:GO:0030170; F:GO:0042802; F:GO:0080130; C:GO:0005739	P:aspartate catabolic process; P:biosynthetic process; F:L-aspartate:2-oxoglutarate aminotransferase activity; F:pyridoxal phosphate binding; F:identical protein binding; F:L-phenylalanine:2-oxoglutarate aminotransferase activity; C:mitochondrion	EC:2.6.1.9; EC:2.6.1.57; EC:2.6.1.5; EC:2.6.1.1	Histidinol-phosphate transaminase; Aromatic-amino-acid transaminase; Tyrosine transaminase; Aspartate transaminase
TRUE	[BLASTED, MAPPED, ANNOTATED]	TR22310|c0_g1_i1	46	9	5	116	12	6	76	11	7	Succinyl- ligase [ADP-forming] subunit mitochondrial	1891	20	0	80.76	9	P:GO:0006099; P:GO:0006104; P:GO:0006105; F:GO:0004775; F:GO:0005524; F:GO:0046872; C:GO:0005739; C:GO:0043209; C:GO:0070062	P:tricarboxylic acid cycle; P:succinyl-CoA metabolic process; P:succinate metabolic process; F:succinate-CoA ligase (ADP-forming) activity; F:ATP binding; F:metal ion binding; C:mitochondrion; C:myelin sheath; C:extracellular exosome	EC:6.2.1.5	Succinate--CoA ligase (ADP-forming)
TRUE	[BLASTED, MAPPED, ANNOTATED]	TR22313|c0_g1_i1	390	36	13	247	32	13	96	22	10	Fumarate hydratase class aerobic	2010	20	0	87.24	2	P:GO:0006091; F:GO:0004333	P:generation of precursor metabolites and energy; F:fumarate hydratase activity	EC:4.2.1.2	Fumarate hydratase
TRUE	[BLASTED]	TR22323|c0_g1_i1	405	19	5	316	21	8	245	15	6	cat eye syndrome critical region 5	1679	20	0	70.49
TRUE	[BLASTED, MAPPED, ANNOTATED]	TR22334|c0_g1_i1	953	79	12	1140	86	13	853	69	12	carbonyl reductase 1	1276	20	1.48144e-131	76.71	2	P:GO:0055114; F:GO:0004090	P:obsolete oxidation-reduction process; F:carbonyl reductase (NADPH) activity	EC:1.1.1.184	Carbonyl reductase (NADPH)
TRUE	[BLASTED, MAPPED, ANNOTATED]	TR22353|c0_g1_i1	83	14	8	47	10	5	39	6	4	Glutamine--fructose-6-phosphate aminotransferase [isomerizing] 1	2604	20	0	85.53	4	P:GO:0005975; P:GO:1901137; F:GO:0004360; F:GO:0030246	P:carbohydrate metabolic process; P:carbohydrate derivative biosynthetic process; F:glutamine-fructose-6-phosphate transaminase (isomerizing) activity; F:carbohydrate binding	EC:2.6.1.16	Glutamine--fructose-6-phosphate transaminase (isomerizing)
TRUE	[BLASTED, MAPPED, ANNOTATED]	TR22367|c0_g1_i1	292	29	5	137	25	4	108	21	3	NADP-dependent malic enzyme isoform X2	2436	20	0	75.22	5	P:GO:0006108; P:GO:0055114; F:GO:0004471; F:GO:0046872; F:GO:0051287	P:malate metabolic process; P:obsolete oxidation-reduction process; F:malate dehydrogenase (decarboxylating) (NAD+) activity; F:metal ion binding; F:NAD binding	EC:1.1.1.38; EC:1.1.1.39	Malate dehydrogenase (oxaloacetate-decarboxylating); Malate dehydrogenase (decarboxylating)
TRUE	[BLASTED, MAPPED, ANNOTATED]	TR22380|c1_g3_i12	83	9	3	113	10	3	118	8	4	troponin slow skeletal and cardiac muscles-like	386	20	2.16824e-14	57.22	3	P:GO:0065007; F:GO:0005515; C:GO:0043229	P:biological regulation; F:protein binding; C:intracellular organelle
TRUE	[BLASTED, MAPPED, ANNOTATED]	TR22467|c0_g1_i1	590	57	14	620	73	19	484	61	14	succinate- ligase	1490	20	0	71.82	4	P:GO:0008152; F:GO:0005524; F:GO:0016874; F:GO:0046872	P:metabolic process; F:ATP binding; F:ligase activity; F:metal ion binding
TRUE	[BLASTED, MAPPED, ANNOTATED]	TR22470|c0_g1_i1	106	9	4	88	11	7	58	6	4	Aspartate--tRNA cytoplasmic	1686	20	0	81.09	5	P:GO:0006422; F:GO:0003676; F:GO:0004815; F:GO:0005524; C:GO:0005737	P:aspartyl-tRNA aminoacylation; F:nucleic acid binding; F:aspartate-tRNA ligase activity; F:ATP binding; C:cytoplasm	EC:6.1.1.12	Aspartate--tRNA ligase
TRUE	[BLASTED, MAPPED]	TR22477|c0_g2_i3	254	25	4	268	24	3	192	15	2	glutathione S-transferase-like	296	20	8.72122e-18	67.5	2	F:GO:0016740; F:GO:0042302	F:transferase activity; F:structural constituent of cuticle
TRUE	[BLASTED, MAPPED, ANNOTATED]	TR22492|c0_g1_i1	476	46	10	244	45	9	315	39	9	Tubulin beta-2C chain	941	20	0	98.19	6	P:GO:0007017; F:GO:0003924; F:GO:0005200; F:GO:0005525; C:GO:0005737; C:GO:0005874	P:microtubule-based process; F:GTPase activity; F:structural constituent of cytoskeleton; F:GTP binding; C:cytoplasm; C:microtubule	EC:3.6.1.15	Nucleoside-triphosphate phosphatase
TRUE	[BLASTED, MAPPED, ANNOTATED]	TR22492|c0_g2_i1	76	5	2	96	5	3	66	6	4	tubulin beta-2 chain-	602	20	4.53541e-96	97.65	6	P:GO:0007017; F:GO:0003924; F:GO:0005200; F:GO:0005525; C:GO:0005737; C:GO:0005874	P:microtubule-based process; F:GTPase activity; F:structural constituent of cytoskeleton; F:GTP binding; C:cytoplasm; C:microtubule	EC:3.6.1.15	Nucleoside-triphosphate phosphatase
TRUE	[BLASTED, MAPPED, ANNOTATED]	TR22503|c0_g1_i1	388	29	8	198	21	7	189	22	9	ADP-ribose mitochondrial	1134	20	3.83033e-166	73.6	1	F:GO:0016787	F:hydrolase activity
TRUE	[BLASTED, MAPPED]	TR22509|c0_g1_i1	45	11	3	78	6	1	68	11	4	26S proteasome non-ATPase regulatory subunit 5	1918	20	9.54286e-151	52.87	4	P:GO:0043248; P:GO:0070682; C:GO:0000502; C:GO:0008540	P:proteasome assembly; P:proteasome regulatory particle assembly; C:proteasome complex; C:proteasome regulatory particle, base subcomplex
TRUE	[BLASTED, MAPPED, ANNOTATED]	TR22511|c0_g1_i1	44	9	5	50	9	4	91	9	5	inosine-5 -monophosphate dehydrogenase 1-like isoform X1	1936	20	0	80.64	6	P:GO:0006177; P:GO:0055114; F:GO:0000166; F:GO:0003938; F:GO:0046872; C:GO:0005737	P:GMP biosynthetic process; P:obsolete oxidation-reduction process; F:nucleotide binding; F:IMP dehydrogenase activity; F:metal ion binding; C:cytoplasm	EC:1.1.1.205	IMP dehydrogenase
TRUE	[BLASTED, MAPPED, ANNOTATED]	TR22518|c0_g1_i1	121	18	7	120	17	10	68	10	5	myosin heavy chain	3026	20	0	88.56	4	F:GO:0003774; F:GO:0003779; F:GO:0005524; C:GO:0016459	F:cytoskeletal motor activity; F:actin binding; F:ATP binding; C:myosin complex	EC:3.6.1.15	Nucleoside-triphosphate phosphatase
TRUE	[BLASTED, MAPPED]	TR22534|c0_g1_i2	128	14	5	154	13	5	126	11	6	arginase	1035	20	1.33594e-98	57.55	3	F:GO:0016787; F:GO:0016813; F:GO:0046872	F:hydrolase activity; F:hydrolase activity, acting on carbon-nitrogen (but not peptide) bonds, in linear amidines; F:metal ion binding
TRUE	[BLASTED, MAPPED, ANNOTATED]	TR22603|c0_g1_i2	493	58	10	541	53	8	414	50	8	adenylate kinase 1	1434	20	8.57507e-94	81.81	9	P:GO:0006207; P:GO:0006221; P:GO:0046034; P:GO:0046939; F:GO:0004017; F:GO:0004127; F:GO:0005524; F:GO:0009041; C:GO:0005737	P:'de novo' pyrimidine nucleobase biosynthetic process; P:pyrimidine nucleotide biosynthetic process; P:ATP metabolic process; P:obsolete nucleotide phosphorylation; F:adenylate kinase activity; F:cytidylate kinase activity; F:ATP binding; F:UMP/dUMP kinase activity; C:cytoplasm	EC:2.7.4.3; EC:2.7.4.14	Adenylate kinase; UMP/CMP kinase
TRUE	[BLASTED, MAPPED, ANNOTATED]	TR22607|c0_g1_i2	273	29	8	408	45	10	170	29	10	2-oxoisovalerate dehydrogenase subunit mitochondrial	1812	20	0	75.41	2	P:GO:0055114; F:GO:0016624	P:obsolete oxidation-reduction process; F:oxidoreductase activity, acting on the aldehyde or oxo group of donors, disulfide as acceptor
TRUE	[BLASTED, MAPPED, ANNOTATED]	TR22625|c1_g1_i1	458	48	19	449	45	19	234	38	14	puromycin-sensitive aminopeptidase-like	2903	20	0	60.6	7	P:GO:0006508; P:GO:0043171; F:GO:0008270; F:GO:0042277; F:GO:0070006; C:GO:0005737; C:GO:0005886	P:proteolysis; P:peptide catabolic process; F:zinc ion binding; F:peptide binding; F:metalloaminopeptidase activity; C:cytoplasm; C:plasma membrane	EC:3.4.11	Acting on peptide bonds (peptidases)
TRUE	[BLASTED, MAPPED, ANNOTATED]	TR22630|c0_g1_i1	1067	103	12	1034	105	13	767	95	12	branched-chain-amino-acid cytosolic-like	1577	20	8.51133e-126	65.72	2	P:GO:0006520; F:GO:0004084	P:amino acid metabolic process; F:branched-chain-amino-acid transaminase activity	EC:2.6.1.42	Branched-chain-amino-acid transaminase
TRUE	[BLASTED, MAPPED, ANNOTATED]	TR22635|c0_g1_i1	130	9	3	296	21	5	111	8	3	peptidoglycan-recognition SC2-like	684	20	8.41831e-60	69.33	1	P:GO:0002376	P:immune system process
TRUE	[BLASTED, MAPPED, ANNOTATED]	TR22635|c1_g1_i1	836	64	15	931	64	16	578	51	15	aconitate mitochondrial	2888	20	0	85.25	5	P:GO:0006099; F:GO:0003994; F:GO:0046872; F:GO:0051539; C:GO:0005739	P:tricarboxylic acid cycle; F:aconitate hydratase activity; F:metal ion binding; F:4 iron, 4 sulfur cluster binding; C:mitochondrion	EC:4.2.1.3	Aconitate hydratase
TRUE	[BLASTED, MAPPED]	TR22637|c0_g1_i1	295	33	13	112	28	13	51	21	13	cysteine ase inhibitor precursor	4128	20	5.47626e-173	44.06	8	P:GO:0006508; P:GO:0010466; P:GO:0010951; F:GO:0004869; F:GO:0008233; F:GO:0008234; F:GO:0016787; F:GO:0030414	P:proteolysis; P:negative regulation of peptidase activity; P:negative regulation of endopeptidase activity; F:cysteine-type endopeptidase inhibitor activity; F:peptidase activity; F:cysteine-type peptidase activity; F:hydrolase activity; F:peptidase inhibitor activity
TRUE	[BLASTED, MAPPED, ANNOTATED]	TR22662|c0_g1_i1	161	14	4	188	14	4	69	7	4	carbonyl reductase 1	1201	20	4.50041e-124	74.17	1	F:GO:0016491	F:oxidoreductase activity
TRUE	[BLASTED, MAPPED, ANNOTATED]	TR22685|c0_g1_i3										ES1 mitochondrial-like	1334	20	5.47996e-82	72.35	1	C:GO:0005739	C:mitochondrion
TRUE	[BLASTED, MAPPED, ANNOTATED]	TR22711|c1_g1_i1	429	42	8	411	41	7	205	34	8	glutathione S-transferase	1604	20	3.28099e-55	63.57	1	F:GO:0003824	F:catalytic activity
TRUE	[BLASTED, MAPPED, ANNOTATED]	TR22712|c0_g1_i1	1305	80	18	1204	89	21	905	67	19	dihydrolipoamide dehydrogenase	3885	20	0	84.01	5	P:GO:0045454; P:GO:0055114; F:GO:0004148; F:GO:0050660; C:GO:0005623	P:cell redox homeostasis; P:obsolete oxidation-reduction process; F:dihydrolipoyl dehydrogenase activity; F:flavin adenine dinucleotide binding; C:obsolete cell	EC:1.8.1.4	Dihydrolipoyl dehydrogenase
TRUE	[BLASTED, MAPPED, ANNOTATED]	TR22722|c0_g1_i1	977	102	18	915	88	14	594	78	15	transketolase	1920	20	0	81.7	2	P:GO:0008152; F:GO:0004802	P:metabolic process; F:transketolase activity	EC:2.2.1.1	Transketolase
TRUE	[BLASTED, MAPPED, ANNOTATED]	TR22751|c1_g5_i1	308	28	10	250	24	10	165	21	10	phosphoglucomutase-1 isoform X2	1641	20	0	75.21	14	P:GO:0005978; P:GO:0005980; P:GO:0006094; P:GO:0006096; P:GO:0019388; P:GO:0090502; F:GO:0000287; F:GO:0003676; F:GO:0004523; F:GO:0004614; F:GO:0005515; C:GO:0005829; C:GO:0015629; C:GO:0070062	P:glycogen biosynthetic process; P:glycogen catabolic process; P:gluconeogenesis; P:glycolytic process; P:galactose catabolic process; P:obsolete RNA phosphodiester bond hydrolysis, endonucleolytic; F:magnesium ion binding; F:nucleic acid binding; F:RNA-DNA hybrid ribonuclease activity; F:phosphoglucomutase activity; F:protein binding; C:cytosol; C:actin cytoskeleton; C:extracellular exosome	EC:3.1.30; EC:5.4.2.2; EC:3.1.26; EC:3.1.26.4	Acting on ester bonds; Phosphoglucomutase (alpha-D-glucose-1,6-bisphosphate-dependent); Acting on ester bonds; Ribonuclease H
TRUE	[BLASTED, MAPPED, ANNOTATED]	TR22753|c0_g1_i1	212	24	7	150	26	8	114	17	7	thimet oligopeptidase	2244	20	0	70.79	5	P:GO:0006508; P:GO:0006518; F:GO:0004222; F:GO:0046872; C:GO:0005758	P:proteolysis; P:peptide metabolic process; F:metalloendopeptidase activity; F:metal ion binding; C:mitochondrial intermembrane space	EC:3.4.24	Acting on peptide bonds (peptidases)
TRUE	[BLASTED, MAPPED, ANNOTATED]	TR22761|c0_g1_i1	283	27	9	110	23	8	184	30	11	immunophilin	1389	20	0	73.59	4	P:GO:0061077; F:GO:0003755; F:GO:0005528; C:GO:0005789	P:chaperone-mediated protein folding; F:peptidyl-prolyl cis-trans isomerase activity; F:FK506 binding; C:endoplasmic reticulum membrane	EC:5.2.1.8	Peptidylprolyl isomerase
TRUE	[BLASTED, MAPPED, ANNOTATED]	TR22765|c0_g1_i1	882	77	14	967	81	15	391	52	15	Alanine aminotransferase 2	2146	20	0	76.56	3	P:GO:0009058; F:GO:0004021; F:GO:0030170	P:biosynthetic process; F:L-alanine:2-oxoglutarate aminotransferase activity; F:pyridoxal phosphate binding	EC:2.6.1.12; EC:2.6.1.2	Alanine--oxo-acid transaminase; Alanine transaminase
TRUE	[BLASTED, MAPPED, ANNOTATED]	TR22802|c0_g1_i1	1551	88	20	1260	75	20	984	71	21	T-complex 1 subunit beta	1731	20	0	89.28	13	P:GO:0006457; P:GO:0007339; P:GO:0051131; P:GO:1901998; F:GO:0005524; F:GO:0031625; F:GO:0051082; C:GO:0002199; C:GO:0005832; C:GO:0005874; C:GO:0043209; C:GO:0044297; C:GO:0070062	P:protein folding; P:binding of sperm to zona pellucida; P:chaperone-mediated protein complex assembly; P:toxin transport; F:ATP binding; F:ubiquitin protein ligase binding; F:unfolded protein binding; C:zona pellucida receptor complex; C:chaperonin-containing T-complex; C:microtubule; C:myelin sheath; C:cell body; C:extracellular exosome
TRUE	[BLASTED, MAPPED, ANNOTATED]	TR22828|c0_g1_i1	242	14	5	126	14	5	84	12	4	4-hydroxybutyrate coenzyme A transferase	1602	20	0	72.45	3	F:GO:0008410; C:GO:0005739; C:GO:0005829	F:CoA-transferase activity; C:mitochondrion; C:cytosol
TRUE	[BLASTED, MAPPED, ANNOTATED]	TR22833|c0_g1_i1	817	63	11	848	61	11	600	53	13	isocitrate dehydrogenase [NADP] mitochondrial-like	1575	20	0	85.74	5	P:GO:0006099; P:GO:0006102; F:GO:0000287; F:GO:0004450; F:GO:0051287	P:tricarboxylic acid cycle; P:isocitrate metabolic process; F:magnesium ion binding; F:isocitrate dehydrogenase (NADP+) activity; F:NAD binding	EC:1.1.1.42	Isocitrate dehydrogenase (NADP(+))
TRUE	[BLASTED, MAPPED, ANNOTATED]	TR22839|c0_g1_i1	178	35	6	300	35	7	105	28	5	phosphoglucose	746	20	3.19518e-136	84.53	4	P:GO:0006094; P:GO:0006096; F:GO:0004347; C:GO:0016020	P:gluconeogenesis; P:glycolytic process; F:glucose-6-phosphate isomerase activity; C:membrane	EC:5.3.1.9	Glucose-6-phosphate isomerase
TRUE	[BLASTED, MAPPED, ANNOTATED]	TR22839|c0_g2_i1	198	33	7	198	34	8	114	26	7	glucose-6-phosphate isomerase	1422	20	0	89.62	4	P:GO:0006094; P:GO:0006096; F:GO:0004347; C:GO:0016020	P:gluconeogenesis; P:glycolytic process; F:glucose-6-phosphate isomerase activity; C:membrane	EC:5.3.1.9	Glucose-6-phosphate isomerase
TRUE	[BLASTED, MAPPED, ANNOTATED]	TR22955|c0_g1_i1	86	13	8	70	16	8	63	13	8	Serine threonine- phosphatase 2A 65 kDa regulatory subunit A alpha isoform	3131	20	0	85.68	7	P:GO:0000819; P:GO:0045132; P:GO:0050794; P:GO:0065003; F:GO:0005488; C:GO:0043226; C:GO:0044424	P:sister chromatid segregation; P:meiotic chromosome segregation; P:regulation of cellular process; P:protein-containing complex assembly; F:binding; C:organelle; C:obsolete intracellular part
TRUE	[BLASTED, MAPPED]	TR22996|c1_g2_i3	526	21	3	407	17	3	310	15	3	biotin- ligase	609	19	6.72599e-18	52.18	3	P:GO:0036211; F:GO:0004077; F:GO:0016874	P:protein modification process; F:biotin-[acetyl-CoA-carboxylase] ligase activity; F:ligase activity
TRUE	[BLASTED, MAPPED]	TR22996|c1_g2_i8	103	20	5	227	21	6	192	28	7	biotin-- ligase-like	747	20	4.14348e-49	57.87	5	P:GO:0036211; F:GO:0004077; F:GO:0016874; C:GO:0016020; C:GO:0016020	P:protein modification process; F:biotin-[acetyl-CoA-carboxylase] ligase activity; F:ligase activity; C:membrane; C:membrane
TRUE	[BLASTED, MAPPED]	TR22997|c0_g1_i5	57	2	1	76	3	1	48	2	1	carbonic anhydrase	1559	20	7.68802e-66	58.1	5	P:GO:0006730; F:GO:0004089; F:GO:0008270; F:GO:0016829; F:GO:0046872	P:one-carbon metabolic process; F:carbonate dehydratase activity; F:zinc ion binding; F:lyase activity; F:metal ion binding
TRUE	[NO-BLAST]	TR23004|c0_g1_i2	136	9	3	125	6	3	95	7	2	---NA---	1594
TRUE	[BLASTED]	TR23004|c1_g1_i1	721	57	17	813	66	14	663	51	13	expressed conserved	3240	12	1.06782e-51	47.41
TRUE	[BLASTED, MAPPED, ANNOTATED]	TR23046|c1_g1_i1	66	10	5	81	9	5	70	10	5	myosin regulatory light chain	1752	20	3.44113e-95	92.12	4	P:GO:0045454; P:GO:0055114; F:GO:0005509; C:GO:0005623	P:cell redox homeostasis; P:obsolete oxidation-reduction process; F:calcium ion binding; C:obsolete cell
TRUE	[BLASTED, MAPPED, ANNOTATED]	TR23048|c0_g1_i1	101	16	11	136	18	10	56	14	6	glycogen phosphorylase	3640	20	0	78.75	3	P:GO:0005975; F:GO:0008184; F:GO:0030170	P:carbohydrate metabolic process; F:glycogen phosphorylase activity; F:pyridoxal phosphate binding	EC:2.4.1.1	Glycogen phosphorylase
TRUE	[BLASTED, MAPPED, ANNOTATED]	TR23048|c0_g1_i2	1274	135	29	1313	131	31	729	114	31	glycogen phosphorylase	3445	20	0	86.86	4	P:GO:0005980; F:GO:0008184; F:GO:0030170; C:GO:0005737	P:glycogen catabolic process; F:glycogen phosphorylase activity; F:pyridoxal phosphate binding; C:cytoplasm	EC:2.4.1.1	Glycogen phosphorylase
TRUE	[BLASTED, MAPPED, ANNOTATED]	TR23073|c0_g1_i1	70	11	4	129	7	3	55	6	2	arp2 3	1202	20	5.0531e-156	75.17	2	P:GO:0034314; C:GO:0005885	P:Arp2/3 complex-mediated actin nucleation; C:Arp2/3 protein complex
TRUE	[BLASTED, MAPPED, ANNOTATED]	TR23080|c0_g1_i1	430	64	19	425	70	20	357	56	18	kynurenine--oxoglutarate transaminase 3-like isoform X2	1797	20	0	68.83	10	P:GO:0000398; P:GO:0009058; P:GO:0055114; F:GO:0000166; F:GO:0003723; F:GO:0004030; F:GO:0008483; F:GO:0030170; F:GO:0046872; C:GO:0089701	P:mRNA splicing, via spliceosome; P:biosynthetic process; P:obsolete oxidation-reduction process; F:nucleotide binding; F:RNA binding; F:aldehyde dehydrogenase [NAD(P)+] activity; F:transaminase activity; F:pyridoxal phosphate binding; F:metal ion binding; C:U2AF complex	EC:1.2.1.5	Aldehyde dehydrogenase (NAD(P)(+))
TRUE	[BLASTED, MAPPED]	TR23109|c0_g1_i2	504	38	10	374	35	8	410	31	8	lipoamide acyltransferase component of branched-chain alpha-keto acid dehydrogenase mitochondrial	1739	20	5.21827e-152	64.45	7	P:GO:0008152; P:GO:0009081; F:GO:0016740; F:GO:0016746; F:GO:0031625; C:GO:0005739; C:GO:0042645	P:metabolic process; P:branched-chain amino acid metabolic process; F:transferase activity; F:acyltransferase activity; F:ubiquitin protein ligase binding; C:mitochondrion; C:mitochondrial nucleoid
TRUE	[NO-BLAST]	TR23114|c0_g1_i1	206	17	3	132	14	3	113	9	2	---NA---	782
TRUE	[BLASTED, MAPPED, ANNOTATED]	TR23114|c0_g2_i1	1129	104	20	1246	95	19	734	78	20	methylmalonyl- mitochondrial	2001	20	0	84.26	7	P:GO:0009791; P:GO:0050667; F:GO:0004494; F:GO:0031419; F:GO:0046872; F:GO:0072341; C:GO:0005739	P:post-embryonic development; P:homocysteine metabolic process; F:methylmalonyl-CoA mutase activity; F:cobalamin binding; F:metal ion binding; F:modified amino acid binding; C:mitochondrion	EC:5.4.99.2	Methylmalonyl-CoA mutase
TRUE	[BLASTED, MAPPED, ANNOTATED]	TR23122|c0_g1_i1	892	92	14	676	85	15	574	77	17	aldehyde mitochondrial	1869	20	0	82.53	5	P:GO:0006068; P:GO:0055114; F:GO:0001758; F:GO:0004029; C:GO:0005759	P:ethanol catabolic process; P:obsolete oxidation-reduction process; F:retinal dehydrogenase activity; F:aldehyde dehydrogenase (NAD+) activity; C:mitochondrial matrix	EC:1.2.1.36; EC:1.2.1.3	Retinal dehydrogenase; Aldehyde dehydrogenase (NAD(+))
TRUE	[BLASTED, MAPPED, ANNOTATED]	TR23131|c0_g1_i1	181	33	10	199	37	12	131	22	10	tubulin alpha-1A chain	1456	20	0	99.9	6	P:GO:0007017; F:GO:0003924; F:GO:0005200; F:GO:0005525; C:GO:0005737; C:GO:0005874	P:microtubule-based process; F:GTPase activity; F:structural constituent of cytoskeleton; F:GTP binding; C:cytoplasm; C:microtubule	EC:3.6.1.15	Nucleoside-triphosphate phosphatase
TRUE	[BLASTED, MAPPED, ANNOTATED]	TR23149|c0_g1_i1	127	23	6	140	21	6	75	18	9	p30 dbc	2835	20	0	76.12	3	P:GO:0006355; P:GO:0051301; F:GO:0005509	P:regulation of DNA-templated transcription; P:cell division; F:calcium ion binding
TRUE	[BLASTED, MAPPED]	TR23153|c0_g1_i1	237	21	7	357	17	7	123	13	6	actin-interacting 1	2073	20	0	65.23	3	P:GO:0022900; C:GO:0005739; C:GO:0005747	P:electron transport chain; C:mitochondrion; C:mitochondrial respiratory chain complex I
TRUE	[BLASTED, MAPPED, ANNOTATED]	TR23164|c0_g2_i1	70	9	5	61	5	3	44	4	3	F-actin-capping subunit beta	1868	20	2.62421e-180	83.34	9	P:GO:0000902; P:GO:0010591; P:GO:0030036; P:GO:0051016; P:GO:0051490; F:GO:0051015; C:GO:0005737; C:GO:0005884; C:GO:0008290	P:cell morphogenesis; P:regulation of lamellipodium assembly; P:actin cytoskeleton organization; P:barbed-end actin filament capping; P:negative regulation of filopodium assembly; F:actin filament binding; C:cytoplasm; C:actin filament; C:F-actin capping protein complex
TRUE	[BLASTED, MAPPED]	TR23207|c0_g1_i1	186	21	7	57	20	11	43	13	8	97 kDa heat shock isoform X2	3837	20	1.49068e-83	52.65	2	F:GO:0000166; F:GO:0005524	F:nucleotide binding; F:ATP binding
TRUE	[BLASTED, MAPPED]	TR23222|c0_g1_i1	796	46	14	535	42	13	380	36	13	heat shock cognate 71 kDa	4314	20	2.99927e-139	61.21	2	F:GO:0000166; F:GO:0005524	F:nucleotide binding; F:ATP binding
TRUE	[BLASTED, MAPPED, ANNOTATED]	TR23254|c0_g1_i1	485	49	15	421	63	19	405	54	16	leucyl aminopeptidase	1809	20	0	76.91	5	P:GO:0006508; F:GO:0004177; F:GO:0008235; F:GO:0030145; C:GO:0005737	P:proteolysis; F:aminopeptidase activity; F:metalloexopeptidase activity; F:manganese ion binding; C:cytoplasm	EC:3.4.11	Acting on peptide bonds (peptidases)
TRUE	[BLASTED, MAPPED, ANNOTATED]	TR23257|c0_g1_i1	129	32	12	164	28	12	106	29	11	Serine mitochondrial	1936	20	0	74.1	8	P:GO:0006544; P:GO:0006563; P:GO:0032259; P:GO:0035999; F:GO:0004372; F:GO:0008168; F:GO:0030170; C:GO:0044429	P:glycine metabolic process; P:L-serine metabolic process; P:methylation; P:tetrahydrofolate interconversion; F:glycine hydroxymethyltransferase activity; F:methyltransferase activity; F:pyridoxal phosphate binding; C:obsolete mitochondrial part	EC:2.1.2.1	Glycine hydroxymethyltransferase
TRUE	[BLASTED, MAPPED, ANNOTATED]	TR23279|c0_g1_i1	272	25	8	160	20	6	235	22	5	tubulin alpha testis-specific	2625	20	0	92.64	6	P:GO:0007017; F:GO:0003924; F:GO:0005200; F:GO:0005525; C:GO:0005737; C:GO:0005874	P:microtubule-based process; F:GTPase activity; F:structural constituent of cytoskeleton; F:GTP binding; C:cytoplasm; C:microtubule	EC:3.6.1.15	Nucleoside-triphosphate phosphatase
TRUE	[BLASTED, MAPPED, ANNOTATED]	TR23286|c0_g1_i1	1366	91	19	1116	94	17	918	84	18	Leukotriene A-4 hydrolase	2190	20	0	67.57	9	P:GO:0006508; P:GO:0043171; P:GO:0044255; F:GO:0004301; F:GO:0008270; F:GO:0042277; F:GO:0070006; C:GO:0005737; C:GO:0005886	P:proteolysis; P:peptide catabolic process; P:cellular lipid metabolic process; F:epoxide hydrolase activity; F:zinc ion binding; F:peptide binding; F:metalloaminopeptidase activity; C:cytoplasm; C:plasma membrane	EC:3.4.11; EC:3.3.2.10	Acting on peptide bonds (peptidases); Soluble epoxide hydrolase
TRUE	[BLASTED, MAPPED, ANNOTATED]	TR23286|c0_g1_i3	239	13	3	138	16	3	169	15	3	Leukotriene A-4 hydrolase	438	20	8.7834e-70	74.29	10	P:GO:0006508; P:GO:0043171; P:GO:0044255; F:GO:0004301; F:GO:0004463; F:GO:0008270; F:GO:0042277; F:GO:0070006; C:GO:0005737; C:GO:0005886	P:proteolysis; P:peptide catabolic process; P:cellular lipid metabolic process; F:epoxide hydrolase activity; F:leukotriene-A4 hydrolase activity; F:zinc ion binding; F:peptide binding; F:metalloaminopeptidase activity; C:cytoplasm; C:plasma membrane	EC:3.4.11; EC:3.3.2.6; EC:3.3.2.10	Acting on peptide bonds (peptidases); Leukotriene-A(4) hydrolase; Soluble epoxide hydrolase
TRUE	[BLASTED]	TR23333|c1_g1_i1	184	27	9	252	25	11	127	21	8	PUR alpha beta gamma DNA RNA binding	3218	15	0	70.1
TRUE	[BLASTED, MAPPED, ANNOTATED]	TR23341|c0_g1_i1	597	60	10	590	61	11	467	58	13	chaperonin containing subunit 5 (epsilon)	1837	20	0	90.6	4	P:GO:0006457; F:GO:0005524; F:GO:0051082; C:GO:0005737	P:protein folding; F:ATP binding; F:unfolded protein binding; C:cytoplasm
TRUE	[BLASTED, MAPPED, ANNOTATED]	TR23430|c0_g1_i1	183	26	12	141	27	15	67	13	9	Importin-5	4481	20	0	72.86	10	P:GO:0000059; P:GO:0000060; P:GO:0006607; P:GO:0006610; F:GO:0008139; F:GO:0008565; F:GO:0031267; C:GO:0005737; C:GO:0031965; C:GO:0034399	P:obsolete protein import into nucleus, docking; P:obsolete protein import into nucleus, translocation; P:NLS-bearing protein import into nucleus; P:ribosomal protein import into nucleus; F:nuclear localization sequence binding; F:obsolete protein transporter activity; F:small GTPase binding; C:cytoplasm; C:nuclear membrane; C:nuclear periphery
TRUE	[BLASTED, MAPPED, ANNOTATED]	TR23495|c0_g1_i1	70	12	6	138	14	7	114	10	4	Alpha-centractin	2154	20	0	92.9	8	F:GO:0005524; C:GO:0005737; C:GO:0005813; C:GO:0005869; C:GO:0016020; C:GO:0043209; C:GO:0070062; C:GO:1990752	F:ATP binding; C:cytoplasm; C:centrosome; C:dynactin complex; C:membrane; C:myelin sheath; C:extracellular exosome; C:microtubule end
TRUE	[BLASTED]	TR23499|c0_g1_i1	394	28	11	389	33	10	332	34	11	titin	3350	20	0	67.96
TRUE	[BLASTED, MAPPED]	TR23523|c1_g3_i1	67	19	5	75	16	5	64	13	5	hypothetical protein D915_11010	1358	8	2.7326e-75	63.33	1	P:GO:0006955	P:immune response
TRUE	[BLASTED, MAPPED, ANNOTATED]	TR23541|c0_g1_i1	123	24	7	165	31	13	79	22	8	glycogen phosphorylase	3166	20	0	75.97	4	P:GO:0005980; F:GO:0008184; F:GO:0030170; C:GO:0005737	P:glycogen catabolic process; F:glycogen phosphorylase activity; F:pyridoxal phosphate binding; C:cytoplasm	EC:2.4.1.1	Glycogen phosphorylase
TRUE	[BLASTED, MAPPED, ANNOTATED]	TR23567|c0_g1_i1	280	31	10	335	35	13	233	22	9	major vault	3092	20	0	75.17	2	C:GO:0005634; C:GO:0005737	C:nucleus; C:cytoplasm
TRUE	[BLASTED, MAPPED, ANNOTATED]	TR23585|c0_g2_i1	147	8	2	147	13	5	89	7	2	threo-3-hydroxyaspartate ammonia-lyase	828	20	4.79764e-78	77.08	7	P:GO:0006565; P:GO:0006567; F:GO:0003941; F:GO:0004794; F:GO:0030170; C:GO:0005737; C:GO:0016020	P:L-serine catabolic process; P:threonine catabolic process; F:L-serine ammonia-lyase activity; F:L-threonine ammonia-lyase activity; F:pyridoxal phosphate binding; C:cytoplasm; C:membrane	EC:4.3.1.17; EC:4.3.1.19	L-serine ammonia-lyase; Threonine ammonia-lyase
TRUE	[BLASTED, MAPPED]	TR23596|c0_g1_i1	95	18	6	67	17	10	49	25	10	SPARC	5372	20	1.64062e-99	68.36	3	P:GO:0007165; F:GO:0005509; C:GO:0031012	P:signal transduction; F:calcium ion binding; C:extracellular matrix
TRUE	[BLASTED, MAPPED]	TR23598|c0_g1_i1	182	39	10	181	40	13	140	24	11	adenylate kinase 9-like	4298	20	0	54.34	4	P:GO:0006139; P:GO:0016310; F:GO:0005524; F:GO:0019205	P:nucleobase-containing compound metabolic process; P:phosphorylation; F:ATP binding; F:nucleobase-containing compound kinase activity
TRUE	[BLASTED, MAPPED]	TR23598|c0_g2_i1	627	39	10	391	35	11	204	29	11	Adenylate kinase domain-containing	2083	20	2.90745e-139	56.62	7	P:GO:0006139; P:GO:0016310; F:GO:0005524; F:GO:0016301; F:GO:0019205; C:GO:0016020; C:GO:0016020	P:nucleobase-containing compound metabolic process; P:phosphorylation; F:ATP binding; F:kinase activity; F:nucleobase-containing compound kinase activity; C:membrane; C:membrane
TRUE	[BLASTED, MAPPED, ANNOTATED]	TR23603|c0_g2_i2	657	86	30	497	79	27	342	72	32	myosin heavy chain	4969	20	0	86.29	4	F:GO:0003774; F:GO:0003779; F:GO:0005524; C:GO:0016459	F:cytoskeletal motor activity; F:actin binding; F:ATP binding; C:myosin complex	EC:3.6.1.15	Nucleoside-triphosphate phosphatase
TRUE	[BLASTED, MAPPED, ANNOTATED]	TR23608|c0_g1_i1	2506	262	29	2043	232	31	1537	196	31	Propionyl- carboxylase alpha mitochondrial	3062	20	0	77.54	4	F:GO:0004075; F:GO:0004658; F:GO:0005524; F:GO:0046872	F:biotin carboxylase activity; F:propionyl-CoA carboxylase activity; F:ATP binding; F:metal ion binding	EC:6.4.1.3; EC:6.3.4.14	Propionyl-CoA carboxylase; Biotin carboxylase
TRUE	[BLASTED, MAPPED, ANNOTATED]	TR23620|c0_g1_i1	1851	127	19	1752	125	19	1070	107	20	heat shock 70	2239	20	0	94.12	1	F:GO:0005524	F:ATP binding
TRUE	[BLASTED, MAPPED, ANNOTATED]	TR23665|c0_g3_i1	76	8	6	82	8	5	53	10	7	Alpha- sarcomeric	2105	20	0	69.99	4	P:GO:0009987; P:GO:0022607; F:GO:0003779; F:GO:0005509	P:cellular process; P:cellular component assembly; F:actin binding; F:calcium ion binding
TRUE	[BLASTED, MAPPED, ANNOTATED]	TR23688|c0_g1_i1	353	28	9	409	29	7	276	30	9	calponin homolog	2085	20	0	79.43	3	P:GO:0031032; F:GO:0003779; F:GO:0005516	P:actomyosin structure organization; F:actin binding; F:calmodulin binding
TRUE	[BLASTED, MAPPED]	TR23758|c0_g1_i1	110	16	6	98	15	8	62	14	6	hypoxia up-regulated 1	3933	20	0	57.31	4	F:GO:0000166; F:GO:0005524; C:GO:0005783; C:GO:0005788	F:nucleotide binding; F:ATP binding; C:endoplasmic reticulum; C:endoplasmic reticulum lumen
TRUE	[BLASTED, MAPPED]	TR23764|c0_g1_i1	104	15	6	107	11	6	61	11	6	Acylamino-acid-releasing enzyme	2674	20	0	51.55	11	P:GO:0000723; P:GO:0006303; P:GO:0006508; P:GO:0032508; F:GO:0003677; F:GO:0003678; F:GO:0003684; F:GO:0008236; F:GO:0042162; C:GO:0005634; C:GO:0043564	P:telomere maintenance; P:double-strand break repair via nonhomologous end joining; P:proteolysis; P:DNA duplex unwinding; F:DNA binding; F:DNA helicase activity; F:damaged DNA binding; F:serine-type peptidase activity; F:telomeric DNA binding; C:nucleus; C:Ku70:Ku80 complex
TRUE	[BLASTED, MAPPED, ANNOTATED]	TR23782|c0_g2_i1	88	13	7	99	14	8	64	14	8	Leukotriene A-4 hydrolase	2464	20	0	64.78	7	P:GO:0044237; P:GO:0044238; P:GO:0071704; F:GO:0005488; F:GO:0008237; F:GO:0016803; C:GO:0044464	P:cellular metabolic process; P:primary metabolic process; P:organic substance metabolic process; F:binding; F:metallopeptidase activity; F:ether hydrolase activity; C:obsolete cell part
TRUE	[BLASTED, MAPPED, ANNOTATED]	TR23794|c0_g1_i1	220	17	7	100	13	6	189	14	6	succinate semialdehyde dehydrogenase	2020	20	0	69.02	4	P:GO:0008152; F:GO:0004029; F:GO:0004777; F:GO:0009013	P:metabolic process; F:aldehyde dehydrogenase (NAD+) activity; F:succinate-semialdehyde dehydrogenase (NAD+) activity; F:succinate-semialdehyde dehydrogenase [NAD(P)+] activity	EC:1.2.1.16; EC:1.2.1.24; EC:1.2.1.3	Succinate-semialdehyde dehydrogenase (NAD(P)(+)); Succinate-semialdehyde dehydrogenase (NAD(+)); Aldehyde dehydrogenase (NAD(+))
TRUE	[BLASTED]	TR23817|c0_g1_i1	377	28	7	260	25	6	242	23	5	SJCHGC06413 protein	768	7	3.73186e-07	55.81
TRUE	[BLASTED, MAPPED, ANNOTATED]	TR23818|c0_g1_i1	845	50	12	686	47	15	355	38	14	Ubiquitin-like modifier-activating enzyme 1	4339	20	0	74.06	8	P:GO:0006511; P:GO:0007409; P:GO:0016567; F:GO:0000166; F:GO:0004839; F:GO:0004842; C:GO:0005634; C:GO:0005829	P:ubiquitin-dependent protein catabolic process; P:axonogenesis; P:protein ubiquitination; F:nucleotide binding; F:ubiquitin activating enzyme activity; F:ubiquitin-protein transferase activity; C:nucleus; C:cytosol
TRUE	[BLASTED, MAPPED, ANNOTATED]	TR23846|c0_g1_i1	614	50	19	474	44	13	473	45	17	calpain	2492	20	0	64.29	4	P:GO:0006508; P:GO:0006811; F:GO:0004198; C:GO:0005737	P:proteolysis; P:monoatomic ion transport; F:calcium-dependent cysteine-type endopeptidase activity; C:cytoplasm	EC:3.4.22	Acting on peptide bonds (peptidases)
TRUE	[BLASTED, MAPPED, ANNOTATED]	TR24050|c0_g1_i1	1090	79	20	872	76	17	549	70	20	calpain	2571	20	0	73.85	7	P:GO:0006508; P:GO:0071805; F:GO:0004198; F:GO:0005249; F:GO:0005509; C:GO:0005737; C:GO:0016020	P:proteolysis; P:potassium ion transmembrane transport; F:calcium-dependent cysteine-type endopeptidase activity; F:voltage-gated potassium channel activity; F:calcium ion binding; C:cytoplasm; C:membrane	EC:3.4.22	Acting on peptide bonds (peptidases)
TRUE	[BLASTED, MAPPED]	TR24082|c0_g1_i1	75	12	4	65	9	3	43	8	4	M-phase phospho 9	3009	20	1.03881e-43	49.82	6	C:GO:0005737; C:GO:0005794; C:GO:0005813; C:GO:0005814; C:GO:0005886; C:GO:0016020	C:cytoplasm; C:Golgi apparatus; C:centrosome; C:centriole; C:plasma membrane; C:membrane
TRUE	[BLASTED]	TR24109|c0_g1_i1	43	7	4	51	4	2	38	3	2	Coiled-coil domain-containing mitochondrial	2164	20	3.37245e-143	75.06
TRUE	[BLASTED, MAPPED, ANNOTATED]	TR24133|c0_g1_i1	128	24	12	102	16	10	95	17	10	coatomer subunit beta	3473	20	0	82.05	7	P:GO:0006886; P:GO:0006888; P:GO:0006890; P:GO:0006891; P:GO:1901998; F:GO:0005198; C:GO:0030126	P:intracellular protein transport; P:endoplasmic reticulum to Golgi vesicle-mediated transport; P:retrograde vesicle-mediated transport, Golgi to endoplasmic reticulum; P:intra-Golgi vesicle-mediated transport; P:toxin transport; F:structural molecule activity; C:COPI vesicle coat
TRUE	[BLASTED, MAPPED, ANNOTATED]	TR24138|c0_g1_i1	70	10	5	86	13	7	37	10	7	transport Sec23A	3004	20	0	80.06	4	P:GO:0006886; P:GO:0006888; F:GO:0008270; C:GO:0030127	P:intracellular protein transport; P:endoplasmic reticulum to Golgi vesicle-mediated transport; F:zinc ion binding; C:COPII vesicle coat
TRUE	[BLASTED, MAPPED, ANNOTATED]	TR24189|c0_g1_i1	182	12	3	163	9	3	138	6	2	Alpha Beta hydrolase	472	20	4.28371e-20	69.97	1	F:GO:0016787	F:hydrolase activity
TRUE	[BLASTED, MAPPED]	TR24189|c0_g2_i2	940	90	7	694	90	8	564	68	7	Dienelactone hydrolase	830	20	5.69437e-104	58.21	1	F:GO:0016787	F:hydrolase activity
TRUE	[BLASTED, MAPPED, ANNOTATED]	TR24199|c0_g4_i1	84	6	4	49	8	6	76	4	2	Plastin 3	2160	20	0	60.74	1	F:GO:0005488	F:binding
TRUE	[BLASTED, MAPPED, ANNOTATED]	TR24210|c0_g1_i1	203	16	5	154	16	5	59	12	4	6-phosphogluconate decarboxylating	1639	20	0	78.9	3	P:GO:0006098; P:GO:0055114; F:GO:0004616	P:pentose-phosphate shunt; P:obsolete oxidation-reduction process; F:phosphogluconate dehydrogenase (decarboxylating) activity	EC:1.1.1.44	Phosphogluconate dehydrogenase (NADP(+)-dependent, decarboxylating)
TRUE	[BLASTED, MAPPED, ANNOTATED]	TR24349|c0_g1_i1	450	41	13	368	41	12	218	41	17	6-phosphofructokinase	2972	20	0	82.5	6	P:GO:0006002; P:GO:0061615; F:GO:0003872; F:GO:0005524; F:GO:0046872; C:GO:0005737	P:fructose 6-phosphate metabolic process; P:glycolytic process through fructose-6-phosphate; F:6-phosphofructokinase activity; F:ATP binding; F:metal ion binding; C:cytoplasm	EC:2.7.1.11	6-phosphofructokinase
TRUE	[BLASTED]	TR24356|c0_g1_i1	287	49	16	267	49	17	154	37	15	programmed cell death 6-interacting	2710	20	0	57.97
TRUE	[BLASTED, MAPPED, ANNOTATED]	TR24365|c1_g1_i2	111	25	13	74	17	11	49	19	13	ubiquitin carboxyl-terminal hydrolase 7 isoform X2	5568	20	0	67.86	3	P:GO:0006508; P:GO:0019538; F:GO:0016787	P:proteolysis; P:protein metabolic process; F:hydrolase activity
TRUE	[BLASTED, MAPPED, ANNOTATED]	TR24463|c2_g1_i1	113	11	4	183	17	5	59	15	6	calcyphosin	1042	20	5.86717e-91	74.46	1	F:GO:0005509	F:calcium ion binding
TRUE	[BLASTED, MAPPED, ANNOTATED]	TR24485|c0_g1_i1	935	88	24	1204	90	26	782	86	29	paramyosin	3411	20	0	91.96	3	F:GO:0003774; C:GO:0030016; C:GO:0032982	F:cytoskeletal motor activity; C:myofibril; C:myosin filament	EC:3.6.1.15	Nucleoside-triphosphate phosphatase
TRUE	[BLASTED, MAPPED, ANNOTATED]	TR24538|c0_g1_i1	320	33	11	356	37	14	250	30	11	family C2 unassigned peptidase (C02 family)	3128	20	0	77.94	4	P:GO:0006508; F:GO:0004198; F:GO:0005509; C:GO:0005737	P:proteolysis; F:calcium-dependent cysteine-type endopeptidase activity; F:calcium ion binding; C:cytoplasm	EC:3.4.22	Acting on peptide bonds (peptidases)
TRUE	[BLASTED, MAPPED, ANNOTATED]	TR24693|c0_g1_i1	719	84	19	601	80	21	323	68	20	urocanate hydratase	2353	20	0	75.34	1	F:GO:0016153	F:urocanate hydratase activity	EC:4.2.1.49	Urocanate hydratase
TRUE	[BLASTED, MAPPED, ANNOTATED]	TR24694|c0_g1_i1	741	94	35	763	99	41	755	111	43	Spectrin alpha chain	7724	20	0	77.84	3	F:GO:0003676; F:GO:0005509; F:GO:0008270	F:nucleic acid binding; F:calcium ion binding; F:zinc ion binding
TRUE	[BLASTED, MAPPED, ANNOTATED]	TR24716|c0_g1_i1	100	9	8	133	12	8	42	5	5	exportin-2	3614	20	0	65.41	6	P:GO:0006606; P:GO:0006611; F:GO:0005049; F:GO:0031267; C:GO:0005635; C:GO:0005829	P:protein import into nucleus; P:protein export from nucleus; F:nuclear export signal receptor activity; F:small GTPase binding; C:nuclear envelope; C:cytosol
TRUE	[BLASTED, MAPPED, ANNOTATED]	TR24746|c0_g1_i2	2176	197	52	1378	159	47	1079	150	46	myosin-10 (Myosin heavy nonmuscle IIb) (Nonmuscle myosin heavy chain IIb) (NMMHC II-b) (NMMHC-IIB) (Cellular myosin heavy type B) (Nonmuscle myosin heavy chain-B) (NMMHC-B)	7112	20	0	75.86	4	F:GO:0003774; F:GO:0003779; F:GO:0005524; C:GO:0016459	F:cytoskeletal motor activity; F:actin binding; F:ATP binding; C:myosin complex	EC:3.6.1.15	Nucleoside-triphosphate phosphatase
TRUE	[BLASTED, MAPPED]	TR24756|c2_g3_i12	132	7	4	136	9	5	101	5	3	serpin B6 isoform X2	428	20	6.4492e-31	62.7	7	P:GO:0006508; P:GO:0010951; F:GO:0004867; F:GO:0008233; C:GO:0005615; C:GO:0016020; C:GO:0016020	P:proteolysis; P:negative regulation of endopeptidase activity; F:serine-type endopeptidase inhibitor activity; F:peptidase activity; C:extracellular space; C:membrane; C:membrane
TRUE	[BLASTED, MAPPED]	TR24756|c2_g3_i3	502	38	10	536	46	10	529	37	9	serpin B	1575	20	5.5741e-67	61.35	7	P:GO:0006508; P:GO:0010951; F:GO:0004867; F:GO:0008233; C:GO:0005615; C:GO:0016020; C:GO:0016020	P:proteolysis; P:negative regulation of endopeptidase activity; F:serine-type endopeptidase inhibitor activity; F:peptidase activity; C:extracellular space; C:membrane; C:membrane
TRUE	[BLASTED, MAPPED]	TR24756|c2_g5_i1	172	7	2	94	7	2	105	10	3	Leukocyte elastase inhibitor	263	20	5.07261e-19	64.92	5	P:GO:0006508; P:GO:0010951; F:GO:0004867; F:GO:0008233; C:GO:0005615	P:proteolysis; P:negative regulation of endopeptidase activity; F:serine-type endopeptidase inhibitor activity; F:peptidase activity; C:extracellular space
TRUE	[BLASTED, MAPPED, ANNOTATED]	TR24862|c0_g1_i1	249	37	18	270	45	19	190	41	23	clathrin heavy chain	6403	20	0	88.77	5	P:GO:0006886; P:GO:0016192; F:GO:0005198; C:GO:0030130; C:GO:0030132	P:intracellular protein transport; P:vesicle-mediated transport; F:structural molecule activity; C:clathrin coat of trans-Golgi network vesicle; C:clathrin coat of coated pit
TRUE	[BLASTED, MAPPED]	TR24885|c1_g1_i1	2260	242	29	1981	205	26	1394	175	27	alpha-aminoadipic semialdehyde mitochondrial	2992	20	0	68.52	2	P:GO:0055114; F:GO:0016491	P:obsolete oxidation-reduction process; F:oxidoreductase activity
TRUE	[BLASTED, MAPPED, ANNOTATED]	TR24996|c0_g1_i1	85	19	9	57	13	4	69	7	4	exportin-1	4078	20	0	83.83	14	P:GO:0000055; P:GO:0000056; P:GO:0010824; P:GO:0034504; P:GO:0042176; P:GO:0046825; F:GO:0008565; F:GO:0017056; F:GO:0031267; C:GO:0000776; C:GO:0005642; C:GO:0005737; C:GO:0031965; C:GO:1990904	P:ribosomal large subunit export from nucleus; P:ribosomal small subunit export from nucleus; P:regulation of centrosome duplication; P:protein localization to nucleus; P:regulation of protein catabolic process; P:regulation of protein export from nucleus; F:obsolete protein transporter activity; F:structural constituent of nuclear pore; F:small GTPase binding; C:kinetochore; C:annulate lamellae;…
TRUE	[BLASTED, MAPPED, ANNOTATED]	TR25005|c0_g1_i1	228	52	16	174	44	14	91	35	15	glycine--tRNA ligase	3633	20	0	79.52	6	P:GO:0006426; P:GO:0071816; F:GO:0004820; F:GO:0005524; C:GO:0005737; C:GO:0016020	P:glycyl-tRNA aminoacylation; P:tail-anchored membrane protein insertion into ER membrane; F:glycine-tRNA ligase activity; F:ATP binding; C:cytoplasm; C:membrane	EC:6.1.1.14	Glycine--tRNA ligase
TRUE	[BLASTED, MAPPED, ANNOTATED]	TR25027|c0_g1_i1	602	59	20	350	48	21	178	30	15	vinculin	3775	20	0	63.19	4	P:GO:0007155; F:GO:0005198; F:GO:0051015; C:GO:0015629	P:cell adhesion; F:structural molecule activity; F:actin filament binding; C:actin cytoskeleton
TRUE	[BLASTED, MAPPED, ANNOTATED]	TR25044|c0_g1_i1	210	31	12	267	35	13	113	28	12	Cullin-associated NEDD8-dissociated 1	5243	20	0	55.77	1	P:GO:0009987	P:cellular process
TRUE	[BLASTED, MAPPED, ANNOTATED]	TR25123|c0_g1_i1	109	23	13	54	27	14	56	15	7	kyphoscoliosis peptidase	3637	20	0	61.31	1	P:GO:0009987	P:cellular process
TRUE	[BLASTED, MAPPED]	TR25145|c2_g1_i3	338	25	5	337	23	5	289	23	6	alpha beta hydrolase	857	20	4.55988e-66	52.04	6	P:GO:0006569; P:GO:0008152; P:GO:0019441; F:GO:0004061; F:GO:0016787; F:GO:0052689	P:tryptophan catabolic process; P:metabolic process; P:tryptophan catabolic process to kynurenine; F:arylformamidase activity; F:hydrolase activity; F:carboxylic ester hydrolase activity
TRUE	[BLASTED, MAPPED]	TR25145|c2_g1_i5	259	20	3	161	19	3	144	11	3	kynurenine formamidase isoform X2	567	20	3.49312e-31	54.88	5	P:GO:0006569; P:GO:0008152; P:GO:0019441; F:GO:0004061; F:GO:0016787	P:tryptophan catabolic process; P:metabolic process; P:tryptophan catabolic process to kynurenine; F:arylformamidase activity; F:hydrolase activity
TRUE	[BLASTED, MAPPED, ANNOTATED]	TR25182|c1_g1_i1	169	37	16	213	32	13	120	17	8	cell polarity	5736	20	0	58.54	12	P:GO:0008593; P:GO:0017157; P:GO:0022008; P:GO:0030866; P:GO:0032878; P:GO:0050708; P:GO:0051294; F:GO:0005096; F:GO:0019905; F:GO:0031267; C:GO:0005886; C:GO:0030864	P:regulation of Notch signaling pathway; P:regulation of exocytosis; P:neurogenesis; P:cortical actin cytoskeleton organization; P:regulation of establishment or maintenance of cell polarity; P:regulation of protein secretion; P:establishment of spindle orientation; F:GTPase activator activity; F:syntaxin binding; F:small GTPase binding; C:plasma membrane; C:cortical actin cytoskeleton
TRUE	[BLASTED, MAPPED, ANNOTATED]	TR25200|c0_g2_i2	64	8	3	93	11	2	82	10	3	aldo-keto reductase family member B4 (aldose reductase)	485	20	3.47664e-38	71.58	1	F:GO:0016491	F:oxidoreductase activity
TRUE	[BLASTED, MAPPED, ANNOTATED]	TR25200|c0_g2_i5	153	11	3	68	6	2	98	7	2	aldo-keto reductase family member B4 (aldose reductase)	445	20	5.98319e-51	74.76	2	P:GO:0055114; F:GO:0016491	P:obsolete oxidation-reduction process; F:oxidoreductase activity
TRUE	[BLASTED, MAPPED, ANNOTATED]	TR25200|c0_g5_i1	97	3	1	110	2	1	63	3	2	aldo-keto reductase family member B4 (aldose reductase)	402	20	1.85958e-39	75.02	2	P:GO:0055114; F:GO:0004032	P:obsolete oxidation-reduction process; F:alditol:NADP+ 1-oxidoreductase activity	EC:1.1.1.21; EC:1.1.1.2	Aldose reductase; Alcohol dehydrogenase (NADP(+))
TRUE	[BLASTED, MAPPED, ANNOTATED]	TR25308|c0_g1_i2	206	19	7	240	23	10	155	20	8	fimbrin	2339	20	0	68.92	1	F:GO:0005488	F:binding
TRUE	[BLASTED, MAPPED, ANNOTATED]	TR25343|c0_g1_i1	130	27	10	118	22	9	93	17	9	Threonyl tRNA synthetase C	2447	20	0	79.29	4	P:GO:0006435; F:GO:0004829; F:GO:0005524; C:GO:0005737	P:threonyl-tRNA aminoacylation; F:threonine-tRNA ligase activity; F:ATP binding; C:cytoplasm	EC:6.1.1.3	Threonine--tRNA ligase
TRUE	[BLASTED, MAPPED, ANNOTATED]	TR25376|c0_g1_i1	550	71	29	574	95	40	486	84	36	Spectrin beta chain	8410	20	0	79.26	4	F:GO:0003779; F:GO:0005200; F:GO:0005543; C:GO:0008091	F:actin binding; F:structural constituent of cytoskeleton; F:phospholipid binding; C:spectrin
TRUE	[BLASTED, MAPPED, ANNOTATED]	TR25407|c0_g1_i1	254	49	25	184	36	25	53	17	12	basement membrane-specific heparan sulfate proteoglycan core	8538	18	0	60.96	3	P:GO:0008152; F:GO:0000166; F:GO:0016301	P:metabolic process; F:nucleotide binding; F:kinase activity
TRUE	[BLASTED, MAPPED, ANNOTATED]	TR25471|c0_g1_i1	60	9	3	99	9	5	61	8	4	G1 to S phase transition	2083	20	0	77.68	5	P:GO:0002184; F:GO:0003747; F:GO:0003924; F:GO:0005525; C:GO:0018444	P:cytoplasmic translational termination; F:translation release factor activity; F:GTPase activity; F:GTP binding; C:translation release factor complex	EC:3.6.1.15	Nucleoside-triphosphate phosphatase
TRUE	[BLASTED, MAPPED, ANNOTATED]	TR25501|c0_g1_i2	1801	199	35	2117	198	42	1209	160	38	pyruvate mitochondrial isoform X1	3957	20	0	81.53	8	P:GO:0006090; P:GO:0006094; F:GO:0003677; F:GO:0004075; F:GO:0004736; F:GO:0005524; F:GO:0009374; F:GO:0046872	P:pyruvate metabolic process; P:gluconeogenesis; F:DNA binding; F:biotin carboxylase activity; F:pyruvate carboxylase activity; F:ATP binding; F:biotin binding; F:metal ion binding	EC:6.4.1.1; EC:6.3.4.14	Pyruvate carboxylase; Biotin carboxylase
TRUE	[BLASTED, MAPPED, ANNOTATED]	TR25567|c0_g1_i1	362	52	23	243	39	16	196	35	16	glycogen debranching enzyme isoform X1	5717	20	0	61.73	2	P:GO:0005977; F:GO:0004133	P:glycogen metabolic process; F:glycogen debranching enzyme activity
TRUE	[BLASTED, MAPPED]	TR25583|c1_g1_i1	154	15	7	154	17	8	85	19	11	von Willebrand factor A domain-containing 5A	3049	20	0	56.13	2	C:GO:0016020; C:GO:0016020	C:membrane; C:membrane
TRUE	[]	TR25669|c0_g1_i1	44	21	4	44	29	9	44	17	4		12299
TRUE	[BLASTED, MAPPED, ANNOTATED]	TR25675|c0_g1_i1	75	19	9	52	15	7	106	12	5	amiloride-sensitive amine oxidase [copper-containing]	3069	20	0	52.41	3	P:GO:0050896; F:GO:0016491; F:GO:0046872	P:response to stimulus; F:oxidoreductase activity; F:metal ion binding
TRUE	[BLASTED, MAPPED]	TR25676|c0_g1_i1	250	47	20	212	34	15	153	26	14	GPI anchored surface glyco	5575	20	0	50.07	5	P:GO:0007155; P:GO:0007399; C:GO:0005886; C:GO:0016020; C:GO:0016020	P:cell adhesion; P:nervous system development; C:plasma membrane; C:membrane; C:membrane
TRUE	[]	TR25740|c0_g1_i1	79	31	16	57	26	17	40	19	13		9466
TRUE	[BLASTED, MAPPED, ANNOTATED]	TR25797|c1_g3_i2	92	9	3	126	11	4	66	8	3	von Willebrand factor A domain-containing 5A	757	20	5.02218e-95	68.16	1	C:GO:0016020	C:membrane
TRUE	[BLASTED, MAPPED]	TR25840|c0_g1_i1	64	17	9	67	18	9	59	19	13	dnaJ subfamily C 3	8751	20	0	64.14	1	F:GO:0003779	F:actin binding
TRUE	[BLASTED, MAPPED, ANNOTATED]	TR25871|c0_g1_i1	438	30	11	401	31	15	227	21	13	Filamin-A	3272	20	0	70.87	1	F:GO:0051015	F:actin filament binding
TRUE	[BLASTED, MAPPED]	TR25871|c0_g2_i1	907	90	27	875	76	25	538	60	22	filamin-A-like isoform X13	4540	20	0	59.25	2	F:GO:0003779; F:GO:0051015	F:actin binding; F:actin filament binding
TRUE	[BLASTED, MAPPED, ANNOTATED]	TR25884|c0_g1_i1	327	39	12	367	35	8	282	33	8	intraflagellar transport 140 homolog	6607	20	0	65.56	1	C:GO:0005929	C:cilium
TRUE	[]	TR25928|c0_g1_i1	982	105	31	995	112	35	686	92	34		8501
TRUE	[BLASTED, MAPPED]	TR25960|c0_g1_i1	464	78	24	429	68	22	239	59	21	alpha-2-macroglobulin 1	6226	20	0	52.16	6	P:GO:0007154; P:GO:0010951; F:GO:0004866; C:GO:0005576; C:GO:0005615; C:GO:0016020	P:cell communication; P:negative regulation of endopeptidase activity; F:endopeptidase inhibitor activity; C:extracellular region; C:extracellular space; C:membrane
TRUE	[]	TR25969|c0_g1_i1	1854	276	59	1639	222	57	1019	169	53		9967
TRUE	[]	TR25975|c0_g1_i1	2592	354	126	1661	287	117	563	191	87		20637
TRUE	[BLASTED, MAPPED, ANNOTATED]	TR26002|c2_g1_i1	387	49	13	449	43	10	363	46	14	Actin	4032	20	0	99.18	5	F:GO:0005524; C:GO:0005856; C:GO:0005886; C:GO:0005925; C:GO:0097433	F:ATP binding; C:cytoskeleton; C:plasma membrane; C:focal adhesion; C:dense body
TRUE	[BLASTED, MAPPED, ANNOTATED]	TR26056|c0_g1_i1	67	24	13	37	15	9	47	19	11	myoferlin-like isoform X7	6634	20	0	66.9	1	C:GO:0016020	C:membrane
TRUE	[]	TR26102|c0_g1_i1	678	145	66	451	135	59	227	102	56		14912
TRUE	[NO-BLAST]	TR26139|c0_g10_i1	104	8	3	104	12	4	120	18	4	---NA---	680
TRUE	[BLASTED, MAPPED, ANNOTATED]	TR26824|c0_g1_i1	151	7	2	100	8	4	42	9	5	60s ribosomal L23a	766	20	1.1108e-95	86.32	5	P:GO:0000027; P:GO:0006412; F:GO:0000166; F:GO:0003735; C:GO:0022625	P:ribosomal large subunit assembly; P:translation; F:nucleotide binding; F:structural constituent of ribosome; C:cytosolic large ribosomal subunit
TRUE	[BLASTED, MAPPED]	TR27163|c1_g1_i1	277	37	13	196	34	11	174	35	16	hydrocephalus-inducing homolog	7307	20	0	51.39	1	P:GO:0003341	P:cilium movement
TRUE	[BLASTED, MAPPED]	TR279|c0_g1_i1	1396	106	1	1273	110	1	1122	98	1	helminth defence molecule-	460	13	7.34553e-25	64.01	2	C:GO:0016020; C:GO:0016020	C:membrane; C:membrane
TRUE	[BLASTED, MAPPED, ANNOTATED]	TR28930|c0_g1_i1	85	6	3	76	13	5	65	10	5	prefoldin subunit 3	1134	20	1.23143e-99	79.64	7	P:GO:0006457; P:GO:0007017; P:GO:0007021; F:GO:0015631; C:GO:0005737; C:GO:0005844; C:GO:0016272	P:protein folding; P:microtubule-based process; P:tubulin complex assembly; F:tubulin binding; C:cytoplasm; C:polysome; C:prefoldin complex
TRUE	[BLASTED, MAPPED, ANNOTATED]	TR3191|c0_g1_i1	118	9	3	107	11	6	40	6	3	Serine threonine- phosphatase 2A catalytic subunit alpha isoform	1730	20	0	96.27	2	P:GO:0006470; F:GO:0004721	P:protein dephosphorylation; F:phosphoprotein phosphatase activity	EC:3.1.3.16; EC:3.1.3.41	Protein-serine/threonine phosphatase; 4-nitrophenylphosphatase
TRUE	[NO-BLAST]	TR33807|c0_g1_i1	92	8	1	112	8	1	71	6	1	---NA---	425
TRUE	[BLASTED, MAPPED, ANNOTATED]	TR3580|c0_g1_i1	521	42	10	334	31	10	283	30	11	ribosomal S3	857	20	2.90987e-149	90.51	8	P:GO:0006281; P:GO:0006412; F:GO:0003684; F:GO:0003723; F:GO:0003735; F:GO:0008534; C:GO:0005634; C:GO:0022627	P:DNA repair; P:translation; F:damaged DNA binding; F:RNA binding; F:structural constituent of ribosome; F:oxidized purine nucleobase lesion DNA N-glycosylase activity; C:nucleus; C:cytosolic small ribosomal subunit	EC:4.2.99.18; EC:3.2.2.23	DNA-(apurinic or apyrimidinic site) lyase; DNA-formamidopyrimidine glycosylase
TRUE	[BLASTED, MAPPED]	TR3650|c0_g1_i1	1301	95	8	1084	78	7	804	74	9	Tegument antigen (I(H)A)	798	20	1.57102e-54	66.64	5	P:GO:0007017; P:GO:0007165; F:GO:0005509; C:GO:0030286; C:GO:0031012	P:microtubule-based process; P:signal transduction; F:calcium ion binding; C:dynein complex; C:extracellular matrix
TRUE	[BLASTED, MAPPED, ANNOTATED]	TR45063|c0_g1_i1	41	2	1	50	4	3	63	5	4	methionine adenosyltransferase alpha	1691	20	0	87.98	9	P:GO:0006556; P:GO:0006730; P:GO:0032259; F:GO:0004478; F:GO:0005515; F:GO:0005524; F:GO:0046872; C:GO:0005829; C:GO:0048269	P:S-adenosylmethionine biosynthetic process; P:one-carbon metabolic process; P:methylation; F:methionine adenosyltransferase activity; F:protein binding; F:ATP binding; F:metal ion binding; C:cytosol; C:methionine adenosyltransferase complex	EC:2.5.1.6	Methionine adenosyltransferase
TRUE	[BLASTED, MAPPED, ANNOTATED]	TR4810|c0_g1_i1	476	41	3	553	37	3	304	29	3	Dynein light chain	392	20	1.14195e-51	90.33	5	P:GO:0007017; F:GO:0003774; C:GO:0005737; C:GO:0005874; C:GO:0030286	P:microtubule-based process; F:cytoskeletal motor activity; C:cytoplasm; C:microtubule; C:dynein complex	EC:3.6.1.15	Nucleoside-triphosphate phosphatase
TRUE	[BLASTED, MAPPED, ANNOTATED]	TR5394|c0_g1_i1	222	43	8	306	64	6	221	34	8	nucleoside-diphosphate kinase	603	20	6.34013e-86	79.09	20	P:GO:0000278; P:GO:0006165; P:GO:0006183; P:GO:0006228; P:GO:0006241; P:GO:0007017; P:GO:0007427; P:GO:0016334; P:GO:0018105; P:GO:0034332; P:GO:0035152; P:GO:0046777; F:GO:0000287; F:GO:0004550; F:GO:0005524; F:GO:0005525; F:GO:0008017; C:GO:0005874; C:GO:0005875; C:GO:0005886	P:mitotic cell cycle; P:obsolete nucleoside diphosphate phosphorylation; P:GTP biosynthetic process; P:UTP biosynthetic process; P:CTP biosynthetic process; P:microtubule-based process; P:epithelial cell migration, open tracheal system; P:establishment or maintenance of polarity of follicular epithelium; P:peptidyl-serine phosphorylation; P:adherens junction organization; P:regulation of tube arc…	EC:2.7.4.6	Nucleoside-diphosphate kinase
TRUE	[BLASTED, MAPPED, ANNOTATED]	TR560|c0_g1_i1	171	7	3	109	5	3	82	6	3	dynein light chain cytoplasmic isoform X1	495	20	1.37102e-54	92.15	3	P:GO:0007017; C:GO:0030286; C:GO:0031514	P:microtubule-based process; C:dynein complex; C:motile cilium
TRUE	[BLASTED, MAPPED]	TR5872|c0_g1_i1	55	5	2	74	3	2	72	3	2	CD109 antigen	320	20	2.47966e-20	59.75	6	P:GO:0010951; F:GO:0004866; C:GO:0005576; C:GO:0005615; C:GO:0016020; C:GO:0016020	P:negative regulation of endopeptidase activity; F:endopeptidase inhibitor activity; C:extracellular region; C:extracellular space; C:membrane; C:membrane
TRUE	[BLASTED, MAPPED]	TR6073|c0_g1_i1	126	9	4	94	8	3	85	8	4	Dynein light chain cytoplasmic	407	20	2.6964e-23	65.91	3	P:GO:0007017; C:GO:0005875; C:GO:0030286	P:microtubule-based process; C:microtubule associated complex; C:dynein complex
TRUE	[BLASTED, MAPPED, ANNOTATED]	TR7558|c0_g1_i1	109	5	2	158	6	2	110	4	2	Dynein light chain cytoplasmic	405	20	3.74834e-51	90.88	19	P:GO:0000132; P:GO:0006914; P:GO:0007018; P:GO:0007290; P:GO:0007291; P:GO:0007476; P:GO:0008407; P:GO:0019233; P:GO:0034454; P:GO:0035071; P:GO:0048477; P:GO:0051017; P:GO:1904801; F:GO:0016887; F:GO:0042803; F:GO:0045505; F:GO:0051959; C:GO:0005814; C:GO:0005868	P:establishment of mitotic spindle orientation; P:autophagy; P:microtubule-based movement; P:spermatid nucleus elongation; P:sperm individualization; P:imaginal disc-derived wing morphogenesis; P:chaeta morphogenesis; P:sensory perception of pain; P:microtubule anchoring at centrosome; P:salivary gland cell autophagic cell death; P:oogenesis; P:actin filament bundle assembly; P:positive regulatio…	EC:3.6.1.3; EC:3.6.1.15	Deleted entry; Nucleoside-triphosphate phosphatase
TRUE	[BLASTED, MAPPED, ANNOTATED]	TR8018|c0_g1_i1	117	10	2	98	8	2	76	6	2	40S ribosomal S28	348	20	1.57141e-22	84.95	13	P:GO:0000028; P:GO:0000184; P:GO:0006407; P:GO:0006413; P:GO:0006614; P:GO:0019083; P:GO:0030490; F:GO:0003723; F:GO:0003735; F:GO:0005515; C:GO:0005654; C:GO:0022627; C:GO:0070062	P:ribosomal small subunit assembly; P:nuclear-transcribed mRNA catabolic process, nonsense-mediated decay; P:rRNA export from nucleus; P:translational initiation; P:SRP-dependent cotranslational protein targeting to membrane; P:viral transcription; P:maturation of SSU-rRNA; F:RNA binding; F:structural constituent of ribosome; F:protein binding; C:nucleoplasm; C:cytosolic small ribosomal subunit; …
TRUE	[BLASTED, MAPPED]	TR8288|c0_g1_i1	309	38	8	276	34	7	250	36	8	ferritin- chloroplastic-like	1218	20	4.34547e-36	51.44	10	P:GO:0006826; P:GO:0006879; P:GO:0055114; F:GO:0004322; F:GO:0008199; F:GO:0016491; F:GO:0046872; C:GO:0005623; C:GO:0009507; C:GO:0009536	P:iron ion transport; P:intracellular iron ion homeostasis; P:obsolete oxidation-reduction process; F:ferroxidase activity; F:ferric iron binding; F:oxidoreductase activity; F:metal ion binding; C:obsolete cell; C:chloroplast; C:plastid
TRUE	[BLASTED, MAPPED]	TR8292|c0_g1_i1	86	10	2	63	9	2	73	9	2	thioredoxin domain-containing 17-like	1099	20	2.25876e-29	61.67	3	P:GO:0055114; F:GO:0047134; C:GO:0005829	P:obsolete oxidation-reduction process; F:protein-disulfide reductase (NAD(P)) activity; C:cytosol
TRUE	[BLASTED, MAPPED, ANNOTATED]	TR8324|c0_g1_i1	94	4	1	62	3	1	73	4	1	cytoplasmic dynein light chain	364	20	1.07053e-17	59.01	4	P:GO:0009987; C:GO:0015630; C:GO:0032991; C:GO:0044430	P:cellular process; C:microtubule cytoskeleton; C:protein-containing complex; C:obsolete cytoskeletal part
TRUE	[BLASTED, MAPPED]	TR8751|c0_g1_i1	608	41	7	411	36	7	321	30	7	tegument antigen	933	20	4.38078e-40	59.36	3	P:GO:0007017; F:GO:0005509; C:GO:0030286	P:microtubule-based process; F:calcium ion binding; C:dynein complex
TRUE	[BLASTED, MAPPED]	TR8751|c0_g2_i1	570	40	7	427	36	7	291	29	7	tegument antigen	933	20	1.2955e-39	59.23	3	P:GO:0007017; F:GO:0005509; C:GO:0030286	P:microtubule-based process; F:calcium ion binding; C:dynein complex
TRUE	[BLASTED, MAPPED, ANNOTATED]	TR9216|c0_g1_i1	2638	229	14	2756	223	14	1338	155	14	tyrosine 3-monooxygenase tryptophan 5-monooxygenase activation beta polypeptide	923	20	3.16357e-145	77.92	3	P:GO:0055114; F:GO:0004497; F:GO:0019904	P:obsolete oxidation-reduction process; F:monooxygenase activity; F:protein domain specific binding
TRUE	[BLASTED, MAPPED, ANNOTATED]	TR9224|c0_g1_i1	232	13	3	214	10	3	112	10	3	ribosomal L30	656	20	8.038e-51	93.03	4	P:GO:0006412; F:GO:0003723; F:GO:0003735; C:GO:0022625	P:translation; F:RNA binding; F:structural constituent of ribosome; C:cytosolic large ribosomal subunit
TRUE	[BLASTED, MAPPED, ANNOTATED]	TR9358|c0_g1_i1	241	28	10	286	29	10	173	23	9	actin-7-like	1279	20	0	80.6	1	F:GO:0005524	F:ATP binding

## Sheet: Table S5
Table S5: Summary of the proteins identified in the egg proteome of adult C. daubneyi.
				Rep 1			Rep 2			Rep 3
	Tags	SeqName	Mascot score	peptides	unique	Mascot score	peptides	unique	Mascot score	peptides	unique	Description	Length	#Hits	e-Value	sim mean	#GO	GO IDs	GO Names	Enzyme Codes	Enzyme Names	InterPro IDs	InterPro GO IDs	InterPro GO Names
TRUE	[BLASTED, MAPPED, ANNOTATED]	TR10872|c0_g1_i1	368	32	5	439	34	5	459	40	6	thioredoxin-2	635	20	6.41953e-35	73.13	11	P:GO:0000103; P:GO:0006457; P:GO:0034599; P:GO:0045454; P:GO:0055114; P:GO:0071704; F:GO:0005488; F:GO:0015035; F:GO:0016671; F:GO:0016779; C:GO:0005739	P:sulfate assimilation; P:protein folding; P:cellular response to oxidative stress; P:cell redox homeostasis; P:obsolete oxidation-reduction process; P:organic substance metabolic process; F:binding; F:protein-disulfide reductase activity; F:oxidoreductase activity, acting on a sulfur group of donors, disulfide as acceptor; F:nucleotidyltransferase activity; C:mitochondrion
TRUE	[BLASTED, MAPPED, ANNOTATED]	TR10888|c0_g1_i1	250	39	8	174	36	9	154	33	8	cellular nucleic acid-binding	1890	20	1.29165e-26	52.79	3	P:GO:0006950; P:GO:0009628; F:GO:0003677	P:response to stress; P:response to abiotic stimulus; F:DNA binding
TRUE	[BLASTED, MAPPED]	TR11207|c0_g1_i1	144	18	5	203	22	6	226	21	6	cupin domain	456	20	2.18951e-51	69.05	1	F:GO:0046872	F:metal ion binding
TRUE	[BLASTED, MAPPED, ANNOTATED]	TR11858|c0_g1_i1	132	21	3	118	20	4	59	9	4	40S ribosomal S13	578	20	5.03573e-95	93.01	17	P:GO:0000184; P:GO:0006364; P:GO:0006413; P:GO:0006614; P:GO:0019083; P:GO:0033119; F:GO:0003729; F:GO:0003735; F:GO:0005515; F:GO:0070181; C:GO:0005654; C:GO:0005730; C:GO:0005925; C:GO:0016020; C:GO:0022627; C:GO:0031012; C:GO:0070062	P:nuclear-transcribed mRNA catabolic process, nonsense-mediated decay; P:rRNA processing; P:translational initiation; P:SRP-dependent cotranslational protein targeting to membrane; P:viral transcription; P:negative regulation of RNA splicing; F:mRNA binding; F:structural constituent of ribosome; F:protein binding; F:small ribosomal subunit rRNA binding; C:nucleoplasm; C:nucleolus; C:focal adhesio…
TRUE	[BLASTED, MAPPED, ANNOTATED]	TR11865|c0_g1_i1	71	4	1	55	6	2	40	5	2	ribosomal S29	271	20	3.97352e-28	87.2	5	P:GO:0006412; F:GO:0003723; F:GO:0003735; F:GO:0046872; C:GO:0015935	P:translation; F:RNA binding; F:structural constituent of ribosome; F:metal ion binding; C:small ribosomal subunit
TRUE	[BLASTED, MAPPED, ANNOTATED]	TR11982|c0_g1_i1	233	14	3	171	10	3	160	12	3	Proteasome subunit beta type-3	743	20	8.80034e-122	83.92	5	P:GO:0051603; F:GO:0004298; C:GO:0005634; C:GO:0005737; C:GO:0005839	P:proteolysis involved in protein catabolic process; F:threonine-type endopeptidase activity; C:nucleus; C:cytoplasm; C:proteasome core complex	EC:3.4.25	Acting on peptide bonds (peptidases)
TRUE	[BLASTED, MAPPED, ANNOTATED]	TR12513|c0_g1_i1	269	36	6	280	33	5	237	33	5	thioredoxin peroxidase	663	20	1.32356e-103	81.11	5	P:GO:0055114; P:GO:0098869; F:GO:0004601; F:GO:0051920; C:GO:0005737	P:obsolete oxidation-reduction process; P:cellular oxidant detoxification; F:peroxidase activity; F:peroxiredoxin activity; C:cytoplasm	EC:1.11.1.15; EC:1.11.1.7	Acting on a peroxide as acceptor; Peroxidase
TRUE	[BLASTED, MAPPED, ANNOTATED]	TR12514|c0_g1_i1	274	48	10	250	39	10	191	38	12	cystathionine gamma-lyase 2 isoform X1	1619	20	0	73.75	2	F:GO:0004121; F:GO:0030170	F:cystathionine beta-lyase activity; F:pyridoxal phosphate binding	EC:4.4.1.8	Cystathionine beta-lyase
TRUE	[BLASTED, MAPPED, ANNOTATED]	TR12762|c0_g1_i1	422	31	10	315	32	10	261	31	10	4-hydroxybutyrate coenzyme A transferase	1874	20	0	78.73	5	P:GO:0006084; F:GO:0008775; F:GO:0016787; C:GO:0005739; C:GO:0005829	P:acetyl-CoA metabolic process; F:acetate CoA-transferase activity; F:hydrolase activity; C:mitochondrion; C:cytosol	EC:2.8.3.8	Acetate CoA-transferase
TRUE	[BLASTED, MAPPED]	TR12782|c0_g1_i1	255	31	2	275	27	2	205	36	2	EF hand	344	11	3.76988e-10	61.47	3	F:GO:0005509; F:GO:0042802; F:GO:0046872	F:calcium ion binding; F:identical protein binding; F:metal ion binding
TRUE	[BLASTED, MAPPED, ANNOTATED]	TR12897|c0_g1_i1	218	21	4	202	19	4	165	22	4	heat shock 10kD 1	524	20	2.10063e-52	87.38	7	P:GO:0006986; P:GO:0051085; F:GO:0005524; F:GO:0046872; F:GO:0051082; F:GO:0051087; C:GO:0005759	P:response to unfolded protein; P:chaperone cofactor-dependent protein refolding; F:ATP binding; F:metal ion binding; F:unfolded protein binding; F:protein-folding chaperone binding; C:mitochondrial matrix
TRUE	[BLASTED, MAPPED, ANNOTATED]	TR13121|c0_g1_i1	171	33	10	157	28	8	167	23	7	thioredoxin 1	1095	20	1.34646e-120	65.62	8	P:GO:0000103; P:GO:0006457; P:GO:0034599; P:GO:0045454; P:GO:0055114; F:GO:0015035; F:GO:0016671; C:GO:0005737	P:sulfate assimilation; P:protein folding; P:cellular response to oxidative stress; P:cell redox homeostasis; P:obsolete oxidation-reduction process; F:protein-disulfide reductase activity; F:oxidoreductase activity, acting on a sulfur group of donors, disulfide as acceptor; C:cytoplasm
TRUE	[BLASTED, MAPPED, ANNOTATED]	TR13204|c0_g1_i1	210	30	7	87	14	4	113	21	5	phosphoglycerate mutase	1292	20	3.38846e-163	86.19	8	P:GO:0006094; P:GO:0006096; P:GO:0016311; P:GO:0043456; F:GO:0004082; F:GO:0004083; F:GO:0046538; C:GO:0005829	P:gluconeogenesis; P:glycolytic process; P:dephosphorylation; P:regulation of pentose-phosphate shunt; F:bisphosphoglycerate mutase activity; F:obsolete bisphosphoglycerate 2-phosphatase activity; F:2,3-bisphosphoglycerate-dependent phosphoglycerate mutase activity; C:cytosol	EC:5.4.2.1; EC:3.1.3.13; EC:3.1.3.41; EC:5.4.2.4	Intramolecular transferases; Deleted entry; 4-nitrophenylphosphatase; Bisphosphoglycerate mutase
TRUE	[BLASTED, MAPPED, ANNOTATED]	TR13457|c0_g1_i1	38	2	1	44	2	1	53	2	1	calmodulin	567	20	1.03076e-37	67.99	5	P:GO:0009847; P:GO:0051726; F:GO:0005509; C:GO:0005622; C:GO:0031521	P:spore germination; P:regulation of cell cycle; F:calcium ion binding; C:intracellular anatomical structure; C:spitzenkorper
TRUE	[BLASTED, MAPPED, ANNOTATED]	TR13591|c0_g1_i1	51	18	10	57	14	7	58	18	8	V-type proton ATPase subunit B	2001	20	0	95.15	5	P:GO:0046034; P:GO:1902600; F:GO:0005524; F:GO:0042626; C:GO:0033180	P:ATP metabolic process; P:proton transmembrane transport; F:ATP binding; F:ATPase-coupled transmembrane transporter activity; C:proton-transporting V-type ATPase, V1 domain
TRUE	[BLASTED, MAPPED, ANNOTATED]	TR13731|c0_g1_i1	156	24	5	203	23	6	110	18	5	ubiquitin-conjugating enzyme E2 L3	1101	20	2.039e-66	82.95	1	F:GO:0005524	F:ATP binding
TRUE	[BLASTED, MAPPED, ANNOTATED]	TR13762|c0_g1_i1	163	20	3	208	33	6	83	24	5	Ribosomal S5a	734	20	3.87477e-98	95.87	6	P:GO:0000028; P:GO:0006412; F:GO:0003729; F:GO:0003735; F:GO:0019843; C:GO:0022627	P:ribosomal small subunit assembly; P:translation; F:mRNA binding; F:structural constituent of ribosome; F:rRNA binding; C:cytosolic small ribosomal subunit
TRUE	[BLASTED, MAPPED, ANNOTATED]	TR14088|c0_g1_i1	154	31	9	125	26	9	91	30	11	NADP-dependent malic enzyme isoform X1	2081	20	0	73.1	5	P:GO:0006108; P:GO:0055114; F:GO:0004471; F:GO:0046872; F:GO:0051287	P:malate metabolic process; P:obsolete oxidation-reduction process; F:malate dehydrogenase (decarboxylating) (NAD+) activity; F:metal ion binding; F:NAD binding	EC:1.1.1.38; EC:1.1.1.39	Malate dehydrogenase (oxaloacetate-decarboxylating); Malate dehydrogenase (decarboxylating)
TRUE	[BLASTED, MAPPED, ANNOTATED]	TR14181|c0_g1_i1	60	5	2	76	7	2	56	8	2	Small nuclear ribonucleo Sm D1	536	20	2.31217e-56	91.03	16	P:GO:0000245; P:GO:0000387; F:GO:0003723; C:GO:0000243; C:GO:0005682; C:GO:0005685; C:GO:0005686; C:GO:0005687; C:GO:0005689; C:GO:0019013; C:GO:0034715; C:GO:0034719; C:GO:0071010; C:GO:0071011; C:GO:0071013; C:GO:0097526	P:spliceosomal complex assembly; P:spliceosomal snRNP assembly; F:RNA binding; C:commitment complex; C:U5 snRNP; C:U1 snRNP; C:U2 snRNP; C:U4 snRNP; C:U12-type spliceosomal complex; C:viral nucleocapsid; C:pICln-Sm protein complex; C:SMN-Sm protein complex; C:prespliceosome; C:precatalytic spliceosome; C:catalytic step 2 spliceosome; C:spliceosomal tri-snRNP complex
TRUE	[BLASTED, MAPPED, ANNOTATED]	TR14269|c0_g1_i1	240	26	7	222	25	6	144	17	6	Translationally-controlled tumor homolog	815	20	7.49146e-67	70.85	1	C:GO:0016020	C:membrane
TRUE	[BLASTED, MAPPED, ANNOTATED]	TR14298|c0_g1_i1	91	6	2	45	4	2	54	6	2	60S ribosomal L14	557	20	5.7375e-72	78.44	4	P:GO:0006412; P:GO:0042273; F:GO:0003735; C:GO:0022625	P:translation; P:ribosomal large subunit biogenesis; F:structural constituent of ribosome; C:cytosolic large ribosomal subunit
TRUE	[BLASTED, MAPPED, ANNOTATED]	TR1439|c0_g1_i1	209	18	3	183	14	3	182	17	3	Peroxiredoxin 1	1152	20	8.51682e-115	84.85	4	P:GO:0055114; P:GO:0098869; F:GO:0004601; F:GO:0051920	P:obsolete oxidation-reduction process; P:cellular oxidant detoxification; F:peroxidase activity; F:peroxiredoxin activity	EC:1.11.1.15; EC:1.11.1.7	Acting on a peroxide as acceptor; Peroxidase
TRUE	[BLASTED, MAPPED, ANNOTATED]	TR14526|c0_g1_i1	128	13	7	47	10	5	107	13	7	Thymidylate kinase	1091	20	1.34576e-112	68.54	10	P:GO:0006227; P:GO:0006233; P:GO:0006235; P:GO:0046939; F:GO:0004798; F:GO:0005524; F:GO:0009041; C:GO:0005634; C:GO:0005739; C:GO:0005829	P:dUDP biosynthetic process; P:dTDP biosynthetic process; P:dTTP biosynthetic process; P:obsolete nucleotide phosphorylation; F:thymidylate kinase activity; F:ATP binding; F:UMP/dUMP kinase activity; C:nucleus; C:mitochondrion; C:cytosol	EC:2.7.4.9	dTMP kinase
TRUE	[BLASTED, MAPPED, ANNOTATED]	TR14546|c0_g1_i1	196	17	3	127	14	3	63	14	3	ribosomal S24 isoform 3	494	20	1.20443e-64	88.13	5	P:GO:0000462; P:GO:0006412; F:GO:0000166; F:GO:0003735; C:GO:0022627	P:maturation of SSU-rRNA from tricistronic rRNA transcript (SSU-rRNA, 5.8S rRNA, LSU-rRNA); P:translation; F:nucleotide binding; F:structural constituent of ribosome; C:cytosolic small ribosomal subunit
TRUE	[BLASTED, MAPPED, ANNOTATED]	TR14707|c0_g1_i1	234	23	5	189	21	4	191	25	5	peptidyl-prolyl cis-trans isomerase FKBP1A-like	502	20	8.39915e-46	83	7	P:GO:0000413; P:GO:0010880; P:GO:0061077; F:GO:0003755; F:GO:0005528; C:GO:0005789; C:GO:0014802	P:protein peptidyl-prolyl isomerization; P:regulation of release of sequestered calcium ion into cytosol by sarcoplasmic reticulum; P:chaperone-mediated protein folding; F:peptidyl-prolyl cis-trans isomerase activity; F:FK506 binding; C:endoplasmic reticulum membrane; C:terminal cisterna	EC:5.2.1.8	Peptidylprolyl isomerase
TRUE	[BLASTED, MAPPED, ANNOTATED]	TR14742|c0_g1_i1	493	63	14	405	82	18	367	72	21	1,4-alpha-glucan-branching enzyme	2532	20	0	83.15	4	P:GO:0005978; F:GO:0003844; F:GO:0004553; F:GO:0043169	P:glycogen biosynthetic process; F:1,4-alpha-glucan branching enzyme activity; F:hydrolase activity, hydrolyzing O-glycosyl compounds; F:cation binding	EC:2.4.1.18	1,4-alpha-glucan branching enzyme
TRUE	[BLASTED, MAPPED, ANNOTATED]	TR14753|c0_g1_i1	68	4	1	74	8	3	58	9	4	ribosomal L36	474	20	9.82444e-40	80.59	5	P:GO:0002181; P:GO:0007420; P:GO:0051726; F:GO:0003735; C:GO:0022625	P:cytoplasmic translation; P:brain development; P:regulation of cell cycle; F:structural constituent of ribosome; C:cytosolic large ribosomal subunit
TRUE	[BLASTED, MAPPED]	TR14817|c0_g1_i1	62	2	1	63	5	3	79	4	3	fatty acid binding brain	657	20	1.34098e-44	65.3	4	P:GO:0006810; F:GO:0005215; F:GO:0008289; C:GO:0005737	P:transport; F:transporter activity; F:lipid binding; C:cytoplasm
TRUE	[NO-BLAST]	TR14886|c0_g1_i1	41	7	4	78	9	4	39	4	2	---NA---	749
TRUE	[BLASTED, MAPPED, ANNOTATED]	TR14941|c0_g1_i1	69	4	1	46	5	2	58	4	1	small subunit ribosomal S30e	568	20	2.22524e-44	78.41	3	P:GO:0006412; F:GO:0003735; C:GO:0022627	P:translation; F:structural constituent of ribosome; C:cytosolic small ribosomal subunit
TRUE	[BLASTED, MAPPED, ANNOTATED]	TR14989|c0_g1_i1	38	12	5	38	10	3	50	10	3	ribosomal L15	702	20	5.15381e-110	93.42	3	P:GO:0002181; F:GO:0003735; C:GO:0022625	P:cytoplasmic translation; F:structural constituent of ribosome; C:cytosolic large ribosomal subunit
TRUE	[BLASTED, MAPPED, ANNOTATED]	TR15002|c0_g2_i1	42	7	3	88	9	4	43	9	3	ribosomal L31	600	20	7.55866e-76	88.38	4	P:GO:0002181; F:GO:0003735; F:GO:0016787; C:GO:0022625	P:cytoplasmic translation; F:structural constituent of ribosome; F:hydrolase activity; C:cytosolic large ribosomal subunit
TRUE	[BLASTED, MAPPED, ANNOTATED]	TR15019|c0_g1_i1	48	13	4	46	3	3	62	11	5	proteasome ( macropain) beta 1	890	20	5.54378e-119	76.25	5	P:GO:0051603; F:GO:0004298; C:GO:0005634; C:GO:0005737; C:GO:0005839	P:proteolysis involved in protein catabolic process; F:threonine-type endopeptidase activity; C:nucleus; C:cytoplasm; C:proteasome core complex	EC:3.4.25	Acting on peptide bonds (peptidases)
TRUE	[BLASTED, MAPPED, ANNOTATED]	TR15091|c0_g1_i1	292	66	12	260	53	10	223	50	9	malate dehydrogenase	1682	20	8.06224e-179	83.39	4	P:GO:0005975; P:GO:0006099; P:GO:0006108; F:GO:0030060	P:carbohydrate metabolic process; P:tricarboxylic acid cycle; P:malate metabolic process; F:L-malate dehydrogenase activity	EC:1.1.1.37	Malate dehydrogenase
TRUE	[BLASTED, MAPPED, ANNOTATED]	TR15093|c0_g1_i1	222	25	7	134	14	5	158	19	6	proteasome subunit beta type-2	962	20	3.68039e-111	82.53	5	P:GO:0051603; F:GO:0004298; C:GO:0005634; C:GO:0005737; C:GO:0005839	P:proteolysis involved in protein catabolic process; F:threonine-type endopeptidase activity; C:nucleus; C:cytoplasm; C:proteasome core complex	EC:3.4.25	Acting on peptide bonds (peptidases)
TRUE	[BLASTED, MAPPED, ANNOTATED]	TR15153|c0_g1_i1	231	15	4	153	13	4	136	13	6	proteasome ( macropain) beta type 5	1133	20	3.97995e-122	80.53	6	P:GO:0006511; F:GO:0004298; F:GO:0031625; C:GO:0005634; C:GO:0005737; C:GO:0005839	P:ubiquitin-dependent protein catabolic process; F:threonine-type endopeptidase activity; F:ubiquitin protein ligase binding; C:nucleus; C:cytoplasm; C:proteasome core complex	EC:3.4.25	Acting on peptide bonds (peptidases)
TRUE	[BLASTED, MAPPED, ANNOTATED]	TR15197|c0_g1_i1	54	10	3	38	8	3	39	3	1	Coatomer subunit zeta-1	749	20	1.36649e-96	82.61	3	P:GO:0006886; P:GO:0016192; C:GO:0030117	P:intracellular protein transport; P:vesicle-mediated transport; C:membrane coat
TRUE	[BLASTED, MAPPED, ANNOTATED]	TR15231|c0_g1_i1	76	14	5	149	24	6	121	16	5	superoxide dismutase soluble	744	20	6.36348e-67	77.9	10	P:GO:0009410; P:GO:0010038; P:GO:0019430; P:GO:0051597; P:GO:0055114; P:GO:0070050; F:GO:0004784; F:GO:0005507; F:GO:0008270; C:GO:0005737	P:response to xenobiotic stimulus; P:response to metal ion; P:removal of superoxide radicals; P:response to methylmercury; P:obsolete oxidation-reduction process; P:neuron cellular homeostasis; F:superoxide dismutase activity; F:copper ion binding; F:zinc ion binding; C:cytoplasm	EC:1.15.1.1	Superoxide dismutase
TRUE	[NO-BLAST]	TR15253|c0_g1_i1	122	17	2	91	12	3	128	15	3	---NA---	681
TRUE	[BLASTED, MAPPED, ANNOTATED]	TR15349|c0_g1_i1	76	15	6	94	15	5	119	14	5	glycerol-3-phosphate dehydrogenase 1	1453	20	0	79.45	7	P:GO:0005975; P:GO:0046168; P:GO:0055114; F:GO:0042803; F:GO:0047952; F:GO:0051287; C:GO:0009331	P:carbohydrate metabolic process; P:glycerol-3-phosphate catabolic process; P:obsolete oxidation-reduction process; F:protein homodimerization activity; F:glycerol-3-phosphate dehydrogenase [NAD(P)+] activity; F:NAD binding; C:glycerol-3-phosphate dehydrogenase complex	EC:1.1.1.8; EC:1.1.1.94	Glycerol-3-phosphate dehydrogenase (NAD(+)); Glycerol-3-phosphate dehydrogenase (NAD(P)(+))
TRUE	[BLASTED, MAPPED, ANNOTATED]	TR15434|c0_g1_i1	383	38	9	220	31	9	322	37	9	tyrosine 3-monooxygenase tryptophan 5-monooxygenase activation beta polypeptide	993	20	7.54568e-122	78.1	9	P:GO:0000186; P:GO:0008104; P:GO:0045744; P:GO:0055114; F:GO:0004497; F:GO:0019904; C:GO:0005829; C:GO:0005912; C:GO:0031982	P:obsolete activation of MAPKK activity; P:protein localization; P:negative regulation of G protein-coupled receptor signaling pathway; P:obsolete oxidation-reduction process; F:monooxygenase activity; F:protein domain specific binding; C:cytosol; C:adherens junction; C:vesicle
TRUE	[BLASTED, MAPPED, ANNOTATED]	TR15460|c0_g1_i1	76	14	3	78	10	3	56	10	3	Ribosomal S19a	596	20	1.24541e-78	81.43	4	P:GO:0000028; P:GO:0006412; F:GO:0003735; C:GO:0022627	P:ribosomal small subunit assembly; P:translation; F:structural constituent of ribosome; C:cytosolic small ribosomal subunit
TRUE	[BLASTED, MAPPED, ANNOTATED]	TR15578|c0_g1_i1	222	18	3	214	15	3	205	18	4	thioredoxin 1	529	20	2.87857e-36	71.37	9	P:GO:0000103; P:GO:0006457; P:GO:0006662; P:GO:0034599; P:GO:0045454; P:GO:0055114; F:GO:0015035; F:GO:0016671; C:GO:0005739	P:sulfate assimilation; P:protein folding; P:glycerol ether metabolic process; P:cellular response to oxidative stress; P:cell redox homeostasis; P:obsolete oxidation-reduction process; F:protein-disulfide reductase activity; F:oxidoreductase activity, acting on a sulfur group of donors, disulfide as acceptor; C:mitochondrion
TRUE	[BLASTED, MAPPED, ANNOTATED]	TR15586|c0_g1_i1	83	11	6	90	12	7	50	7	4	eukaryotic translation elongation factor 1 beta 2	827	20	1.49947e-81	73.6	2	P:GO:0006414; F:GO:0003746	P:translational elongation; F:translation elongation factor activity
TRUE	[BLASTED, MAPPED, ANNOTATED]	TR15687|c0_g1_i1	807	63	11	945	58	10	838	64	11	L-lactate dehydrogenase	2143	20	1.58346e-164	85.12	6	P:GO:0005975; P:GO:0019752; P:GO:0055114; F:GO:0004459; C:GO:0005737; C:GO:0016020	P:carbohydrate metabolic process; P:carboxylic acid metabolic process; P:obsolete oxidation-reduction process; F:L-lactate dehydrogenase activity; C:cytoplasm; C:membrane	EC:1.1.1.27	L-lactate dehydrogenase
TRUE	[BLASTED, MAPPED, ANNOTATED]	TR15705|c0_g1_i1	479	52	15	387	54	15	535	57	16	ATP-dependent RNA helicase eIF4A	1801	20	0	84.37	7	P:GO:0006413; P:GO:0010468; P:GO:0010501; F:GO:0003724; F:GO:0003743; F:GO:0005524; C:GO:0005829	P:translational initiation; P:regulation of gene expression; P:RNA secondary structure unwinding; F:RNA helicase activity; F:translation initiation factor activity; F:ATP binding; C:cytosol	EC:3.6.1.3; EC:3.6.1.15	Deleted entry; Nucleoside-triphosphate phosphatase
TRUE	[BLASTED, MAPPED, ANNOTATED]	TR15748|c1_g1_i2	203	27	5	109	24	7	145	20	5	glutathione peroxidase-like	997	20	4.02033e-76	76.15	4	P:GO:0006979; P:GO:0055114; P:GO:0098869; F:GO:0004602	P:response to oxidative stress; P:obsolete oxidation-reduction process; P:cellular oxidant detoxification; F:glutathione peroxidase activity	EC:1.11.1.9; EC:1.11.1.7	Glutathione peroxidase; Peroxidase
TRUE	[BLASTED, MAPPED, ANNOTATED]	TR15748|c1_g1_i3	138	14	3	70	11	4	68	11	3	glutathione peroxidase	785	20	1.2633e-79	77.3	5	P:GO:0006979; P:GO:0055114; P:GO:0098869; F:GO:0004602; C:GO:0016020	P:response to oxidative stress; P:obsolete oxidation-reduction process; P:cellular oxidant detoxification; F:glutathione peroxidase activity; C:membrane	EC:1.11.1.9; EC:1.11.1.7	Glutathione peroxidase; Peroxidase
TRUE	[BLASTED, MAPPED, ANNOTATED]	TR15805|c0_g1_i1	57	12	6	38	9	5	80	6	4	Nuclear transport factor 2	1080	20	2.5304e-47	65.86	2	P:GO:0006810; C:GO:0005622	P:transport; C:intracellular anatomical structure
TRUE	[BLASTED, MAPPED, ANNOTATED]	TR15860|c0_g1_i1	2509	273	12	1744	190	14	2281	259	14	ferritin	786	20	2.27632e-73	58.97	2	P:GO:0008150; F:GO:0046872	P:biological_process; F:metal ion binding
TRUE	[BLASTED, MAPPED, ANNOTATED]	TR15901|c0_g1_i1	145	12	5	76	14	7	187	11	5	subfamily T1A non-peptidase homologue (T01 family)	987	20	1.01381e-158	90.7	7	P:GO:0006511; P:GO:0016310; F:GO:0004298; F:GO:0016301; C:GO:0005634; C:GO:0005737; C:GO:0019773	P:ubiquitin-dependent protein catabolic process; P:phosphorylation; F:threonine-type endopeptidase activity; F:kinase activity; C:nucleus; C:cytoplasm; C:proteasome core complex, alpha-subunit complex	EC:3.4.25	Acting on peptide bonds (peptidases)
TRUE	[BLASTED, MAPPED, ANNOTATED]	TR15903|c0_g1_i1	100	14	4	48	6	2	55	6	2	large subunit ribosomal L10e	762	20	7.04531e-150	90.67	4	P:GO:0000027; P:GO:0006412; F:GO:0003735; C:GO:0022625	P:ribosomal large subunit assembly; P:translation; F:structural constituent of ribosome; C:cytosolic large ribosomal subunit
TRUE	[BLASTED, MAPPED, ANNOTATED]	TR15941|c0_g1_i1	163	16	3	78	11	3	94	10	2	Ribosomal LP1	550	20	1.85217e-20	89.32	8	P:GO:0002181; P:GO:0006414; P:GO:0032147; F:GO:0003735; F:GO:0030295; F:GO:0070180; C:GO:0022625; C:GO:0030687	P:cytoplasmic translation; P:translational elongation; P:activation of protein kinase activity; F:structural constituent of ribosome; F:protein kinase activator activity; F:large ribosomal subunit rRNA binding; C:cytosolic large ribosomal subunit; C:preribosome, large subunit precursor
TRUE	[BLASTED, MAPPED]	TR15955|c0_g1_i1	394	32	6	248	20	5	263	29	5	glutathione S-transferase Mu 1-like	947	20	2.24058e-78	68.07	3	P:GO:0008152; F:GO:0004364; F:GO:0016740	P:metabolic process; F:glutathione transferase activity; F:transferase activity
TRUE	[BLASTED]	TR15991|c0_g1_i1	38	10	5	53	15	5	43	11	4	UPF0538 C2orf76 homolog	663	20	3.57804e-45	58.82
TRUE	[BLASTED, MAPPED]	TR16027|c0_g1_i1	63	6	2	89	8	3	81	8	2	mesencephalic astrocyte-derived neurotrophic factor homolog	682	20	6.23075e-52	63.89	5	P:GO:0007275; F:GO:0005509; C:GO:0005576; C:GO:0016020; C:GO:0016020	P:multicellular organism development; F:calcium ion binding; C:extracellular region; C:membrane; C:membrane
TRUE	[BLASTED, MAPPED]	TR16120|c0_g1_i1	4483	416	13	3762	355	13	4400	425	12	Soma ferritin	1016	20	3.77838e-57	56.23	8	P:GO:0006826; P:GO:0006879; P:GO:0055114; F:GO:0004322; F:GO:0008199; F:GO:0016491; F:GO:0046872; C:GO:0005623	P:iron ion transport; P:intracellular iron ion homeostasis; P:obsolete oxidation-reduction process; F:ferroxidase activity; F:ferric iron binding; F:oxidoreductase activity; F:metal ion binding; C:obsolete cell
TRUE	[BLASTED, MAPPED, ANNOTATED]	TR16121|c0_g1_i1	51	11	6	67	7	5	56	7	4	far upstream (fuse) binding	1764	20	0	80.34	3	P:GO:0015074; F:GO:0003723; C:GO:0016020	P:DNA integration; F:RNA binding; C:membrane
TRUE	[BLASTED, MAPPED, ANNOTATED]	TR16123|c0_g1_i1	228	13	4	149	12	3	126	11	3	heparin binding	668	20	2.00796e-51	82.65	3	P:GO:0002181; F:GO:0003735; C:GO:0022625	P:cytoplasmic translation; F:structural constituent of ribosome; C:cytosolic large ribosomal subunit
TRUE	[BLASTED, MAPPED, ANNOTATED]	TR16168|c0_g1_i1	311	14	3	370	13	3	326	17	4	actin depolymerizing factor	727	20	8.58722e-37	62	1	C:GO:0044424	C:obsolete intracellular part
TRUE	[BLASTED, MAPPED, ANNOTATED]	TR16193|c0_g1_i1	213	30	7	124	33	7	131	28	7	ADP-ribosylation factor 4	947	20	6.2001e-112	91.26	16	P:GO:0002119; P:GO:0007264; P:GO:0007281; P:GO:0008356; P:GO:0009792; P:GO:0010171; P:GO:0015031; P:GO:0016192; P:GO:0018996; P:GO:0032940; P:GO:0040007; P:GO:0040035; P:GO:0040039; F:GO:0005515; F:GO:0005525; C:GO:0005794	P:nematode larval development; P:small GTPase mediated signal transduction; P:germ cell development; P:asymmetric cell division; P:embryo development ending in birth or egg hatching; P:body morphogenesis; P:protein transport; P:vesicle-mediated transport; P:molting cycle, collagen and cuticulin-based cuticle; P:secretion by cell; P:growth; P:obsolete hermaphrodite genitalia development; P:inducti…
TRUE	[BLASTED, MAPPED, ANNOTATED]	TR16211|c0_g1_i1	82	10	3	64	10	4	78	10	6	glutathione S-transferase	831	20	4.93291e-68	65.06	1	F:GO:0003824	F:catalytic activity
TRUE	[BLASTED, MAPPED, ANNOTATED]	TR16372|c0_g1_i1	329	37	5	274	37	5	212	40	5	histone H4-like	758	20	1.84716e-49	99.53	22	P:GO:0000183; P:GO:0006303; P:GO:0006335; P:GO:0006352; P:GO:0016233; P:GO:0019538; P:GO:0031047; P:GO:0034080; P:GO:0045653; P:GO:0045815; P:GO:0051290; P:GO:1904837; F:GO:0003677; F:GO:0019904; F:GO:0042393; F:GO:0046982; C:GO:0000781; C:GO:0000786; C:GO:0005654; C:GO:0016020; C:GO:0032991; C:GO:0070062	P:rDNA heterochromatin formation; P:double-strand break repair via nonhomologous end joining; P:DNA replication-dependent chromatin assembly; P:DNA-templated transcription initiation; P:telomere capping; P:protein metabolic process; P:regulatory ncRNA-mediated gene silencing; P:CENP-A containing chromatin assembly; P:negative regulation of megakaryocyte differentiation; P:transcription initiation…
TRUE	[BLASTED, MAPPED, ANNOTATED]	TR16484|c0_g1_i1	478	70	9	375	49	8	599	65	9	tyrosine 3-monooxygenase tryptophan 5-monooxygenase activation beta polypeptide	1113	20	1.18477e-113	77.23	17	P:GO:0000132; P:GO:0001708; P:GO:0002119; P:GO:0006611; P:GO:0007346; P:GO:0009792; P:GO:0009949; P:GO:0010070; P:GO:0030590; P:GO:0035046; P:GO:0045167; P:GO:0051321; P:GO:0055114; F:GO:0004497; F:GO:0019904; C:GO:0005634; C:GO:0005938	P:establishment of mitotic spindle orientation; P:cell fate specification; P:nematode larval development; P:protein export from nucleus; P:regulation of mitotic cell cycle; P:embryo development ending in birth or egg hatching; P:polarity specification of anterior/posterior axis; P:zygote asymmetric cell division; P:first cell cycle pseudocleavage; P:pronuclear migration; P:asymmetric protein loca…
TRUE	[BLASTED, MAPPED, ANNOTATED]	TR16527|c0_g1_i1	168	10	3	92	6	2	98	6	2	Ribosomal L11	941	20	2.57098e-115	92.66	8	P:GO:0000003; P:GO:0000027; P:GO:0002119; P:GO:0006412; F:GO:0003735; F:GO:0016787; F:GO:0019843; C:GO:0022625	P:reproduction; P:ribosomal large subunit assembly; P:nematode larval development; P:translation; F:structural constituent of ribosome; F:hydrolase activity; F:rRNA binding; C:cytosolic large ribosomal subunit
TRUE	[BLASTED, MAPPED, ANNOTATED]	TR16536|c0_g1_i1	222	32	6	334	44	6	238	30	4	14-3-3 beta alpha-1	1418	20	2.1584e-106	77.23	1	F:GO:0019904	F:protein domain specific binding
TRUE	[BLASTED, MAPPED, ANNOTATED]	TR16551|c0_g1_i1	71	9	5	70	8	5	57	13	8	26S protease regulatory subunit 4	1614	20	0	96.51	11	P:GO:0006974; P:GO:0030433; P:GO:0045899; P:GO:1901800; F:GO:0005524; F:GO:0008233; F:GO:0017025; F:GO:0036402; C:GO:0008540; C:GO:0031595; C:GO:0031597	P:DNA damage response; P:ubiquitin-dependent ERAD pathway; P:positive regulation of RNA polymerase II transcription preinitiation complex assembly; P:positive regulation of proteasomal protein catabolic process; F:ATP binding; F:peptidase activity; F:TBP-class protein binding; F:proteasome-activating activity; C:proteasome regulatory particle, base subcomplex; C:nuclear proteasome complex; C:cyto…	EC:3.6.1.3; EC:3.6.1.15	Deleted entry; Nucleoside-triphosphate phosphatase
TRUE	[BLASTED, MAPPED, ANNOTATED]	TR16652|c0_g1_i1	387	53	19	306	47	15	340	55	19	T-complex 1 subunit gamma-like	1758	20	0	86.89	4	P:GO:0006457; F:GO:0005524; F:GO:0051082; C:GO:0005737	P:protein folding; F:ATP binding; F:unfolded protein binding; C:cytoplasm
TRUE	[BLASTED, MAPPED, ANNOTATED]	TR16656|c0_g1_i1	845	71	21	487	56	16	470	63	19	T-complex 1 subunit alpha	2110	20	0	86.05	4	P:GO:0006457; F:GO:0005524; F:GO:0051082; C:GO:0005737	P:protein folding; F:ATP binding; F:unfolded protein binding; C:cytoplasm
TRUE	[BLASTED, MAPPED]	TR16681|c0_g1_i1	157	20	5	213	19	6	141	20	5	profilin splice variant 4	1131	12	6.44997e-20	55.47	4	P:GO:0042989; F:GO:0003785; C:GO:0005938; C:GO:0015629	P:sequestering of actin monomers; F:actin monomer binding; C:cell cortex; C:actin cytoskeleton
TRUE	[BLASTED, MAPPED, ANNOTATED]	TR16686|c0_g1_i1	157	52	4	264	78	4	283	78	4	ubiquitin-60S ribosomal L40	475	20	2.00273e-88	99.46	3	P:GO:0006412; F:GO:0003735; C:GO:0005840	P:translation; F:structural constituent of ribosome; C:ribosome
TRUE	[BLASTED]	TR16786|c0_g1_i1	218	10	3	158	6	3	236	10	5	nascent polypeptide-associated complex subunit alpha	796	20	2.83976e-102	83.54
TRUE	[BLASTED, MAPPED, ANNOTATED]	TR16826|c0_g1_i1	98	21	5	75	17	5	81	20	5	ribosomal S8	697	20	1.83369e-105	89.12	7	P:GO:0006364; P:GO:0006412; P:GO:0042274; F:GO:0003735; C:GO:0022627; C:GO:0030686; C:GO:0032040	P:rRNA processing; P:translation; P:ribosomal small subunit biogenesis; F:structural constituent of ribosome; C:cytosolic small ribosomal subunit; C:90S preribosome; C:small-subunit processome
TRUE	[BLASTED, MAPPED, ANNOTATED]	TR16963|c0_g1_i1	401	38	8	285	32	8	299	34	8	deglycase DJ-1-like	766	20	6.10307e-61	68.2	3	P:GO:0006089; C:GO:0043231; C:GO:0044444	P:lactate metabolic process; C:intracellular membrane-bounded organelle; C:obsolete cytoplasmic part
TRUE	[BLASTED, MAPPED, ANNOTATED]	TR17007|c0_g1_i1	198	26	7	144	25	8	148	19	6	3-oxoacyl-[acyl-carrier- ] reductase	961	20	6.7277e-116	73.72	2	P:GO:0055114; F:GO:0008678	P:obsolete oxidation-reduction process; F:2-deoxy-D-gluconate 3-dehydrogenase activity	EC:1.1.1.125	2-deoxy-D-gluconate 3-dehydrogenase
TRUE	[BLASTED, MAPPED, ANNOTATED]	TR17046|c0_g1_i1	973	95	11	861	96	11	753	92	12	BMH2	1366	20	2.83964e-130	81.48	3	P:GO:0055114; F:GO:0004497; F:GO:0019904	P:obsolete oxidation-reduction process; F:monooxygenase activity; F:protein domain specific binding
TRUE	[BLASTED, MAPPED, ANNOTATED]	TR17059|c0_g1_i1	192	13	6	165	14	7	179	16	6	Adenosylhomocysteinase A	1683	20	0	89.07	4	P:GO:0006730; P:GO:0033353; F:GO:0004013; C:GO:0005829	P:one-carbon metabolic process; P:S-adenosylmethionine cycle; F:adenosylhomocysteinase activity; C:cytosol	EC:3.3.1.1	Adenosylhomocysteinase
TRUE	[BLASTED, MAPPED, ANNOTATED]	TR17099|c2_g1_i1	213	37	12	107	30	9	105	27	10	Tubulin beta chain	2374	20	0	99.71	6	P:GO:0007017; F:GO:0003924; F:GO:0005200; F:GO:0005525; C:GO:0005737; C:GO:0005874	P:microtubule-based process; F:GTPase activity; F:structural constituent of cytoskeleton; F:GTP binding; C:cytoplasm; C:microtubule	EC:3.6.1.15	Nucleoside-triphosphate phosphatase
TRUE	[BLASTED, MAPPED, ANNOTATED]	TR17112|c0_g1_i1	267	27	7	257	25	4	246	26	5	glutathione S-transferase	949	20	5.18795e-107	79.55	4	P:GO:0008152; F:GO:0004364; F:GO:0046872; C:GO:0005737	P:metabolic process; F:glutathione transferase activity; F:metal ion binding; C:cytoplasm	EC:2.5.1.18	Glutathione transferase
TRUE	[BLASTED, MAPPED, ANNOTATED]	TR17114|c0_g1_i1	58	9	6	40	5	3	58	7	5	2	1587	20	0	95.24	6	P:GO:0006351; P:GO:0006355; P:GO:0032508; F:GO:0005524; F:GO:0043139; C:GO:0005634	P:DNA-templated transcription; P:regulation of DNA-templated transcription; P:DNA duplex unwinding; F:ATP binding; F:5'-3' DNA helicase activity; C:nucleus	EC:3.6.1.3; EC:3.6.1.15	Deleted entry; Nucleoside-triphosphate phosphatase
TRUE	[BLASTED, MAPPED, ANNOTATED]	TR17138|c0_g1_i1	300	44	6	284	59	6	263	52	6	fatty acid binding brain	502	20	4.32725e-55	72.67	3	P:GO:0006810; F:GO:0005215; F:GO:0008289	P:transport; F:transporter activity; F:lipid binding
TRUE	[BLASTED, MAPPED, ANNOTATED]	TR17164|c0_g1_i1	1241	118	12	1039	89	13	906	94	13	glyceraldehyde 3-phosphate dehydrogenase	1225	20	0	84.3	6	P:GO:0006006; P:GO:0006096; P:GO:0055114; F:GO:0004365; F:GO:0050661; F:GO:0051287	P:glucose metabolic process; P:glycolytic process; P:obsolete oxidation-reduction process; F:glyceraldehyde-3-phosphate dehydrogenase (NAD+) (phosphorylating) activity; F:NADP binding; F:NAD binding	EC:1.2.1.59; EC:1.2.1.12	Glyceraldehyde-3-phosphate dehydrogenase (NAD(P)(+)) (phosphorylating); Glyceraldehyde-3-phosphate dehydrogenase (phosphorylating)
TRUE	[BLASTED, MAPPED, ANNOTATED]	TR17193|c0_g1_i1	627	39	5	435	26	6	413	30	5	thioredoxin peroxidase	689	20	3.12788e-101	82.23	5	P:GO:0055114; P:GO:0098869; F:GO:0004601; F:GO:0051920; C:GO:0005737	P:obsolete oxidation-reduction process; P:cellular oxidant detoxification; F:peroxidase activity; F:peroxiredoxin activity; C:cytoplasm	EC:1.11.1.15; EC:1.11.1.7	Acting on a peroxide as acceptor; Peroxidase
TRUE	[BLASTED, MAPPED, ANNOTATED]	TR17219|c0_g1_i1	692	64	9	501	61	9	510	59	9	cytosolic malate dehydrogenase	1185	20	1.06121e-172	82.73	4	P:GO:0005975; P:GO:0006099; P:GO:0006108; F:GO:0030060	P:carbohydrate metabolic process; P:tricarboxylic acid cycle; P:malate metabolic process; F:L-malate dehydrogenase activity	EC:1.1.1.37	Malate dehydrogenase
TRUE	[BLASTED, MAPPED, ANNOTATED]	TR17318|c0_g1_i1	71	15	6	59	14	6	38	9	5	vesicle-associated membrane (vamp)	2061	20	2.61999e-109	70.97	1	C:GO:0016020	C:membrane
TRUE	[BLASTED, MAPPED, ANNOTATED]	TR17329|c0_g1_i1	234	23	6	133	17	5	114	16	5	ribosomal L18a	645	20	3.57539e-106	91.84	4	P:GO:0006412; F:GO:0003735; C:GO:0016020; C:GO:0022625	P:translation; F:structural constituent of ribosome; C:membrane; C:cytosolic large ribosomal subunit
TRUE	[BLASTED, MAPPED, ANNOTATED]	TR17367|c0_g1_i1	1279	114	18	1177	107	18	989	98	16	enolase	1525	20	0	88.78	4	P:GO:0006096; F:GO:0000287; F:GO:0004634; C:GO:0000015	P:glycolytic process; F:magnesium ion binding; F:phosphopyruvate hydratase activity; C:phosphopyruvate hydratase complex	EC:4.2.1.11	Phosphopyruvate hydratase
TRUE	[BLASTED, MAPPED, ANNOTATED]	TR17368|c0_g1_i1	50	8	4	150	16	7	107	18	8	Proteasome subunit alpha type-2	827	20	6.95904e-161	87.89	5	P:GO:0006511; F:GO:0004298; C:GO:0005634; C:GO:0005737; C:GO:0019773	P:ubiquitin-dependent protein catabolic process; F:threonine-type endopeptidase activity; C:nucleus; C:cytoplasm; C:proteasome core complex, alpha-subunit complex	EC:3.4.25	Acting on peptide bonds (peptidases)
TRUE	[BLASTED, MAPPED, ANNOTATED]	TR17382|c0_g1_i1	114	6	2	68	6	4	52	3	1	ribosomal small subunit	302	20	1.86039e-40	82.27	5	P:GO:0000447; P:GO:0000461; P:GO:0006412; F:GO:0003735; C:GO:0022627	P:endonucleolytic cleavage in ITS1 to separate SSU-rRNA from 5.8S rRNA and LSU-rRNA from tricistronic rRNA transcript (SSU-rRNA, 5.8S rRNA, LSU-rRNA); P:endonucleolytic cleavage to generate mature 3'-end of SSU-rRNA from (SSU-rRNA, 5.8S rRNA, LSU-rRNA); P:translation; F:structural constituent of ribosome; C:cytosolic small ribosomal subunit
TRUE	[BLASTED]	TR17424|c0_g1_i1	148	18	5	101	19	5	90	13	5	metallo-beta-lactamase domain-containing 1	1153	20	4.43019e-97	62.03
TRUE	[BLASTED, MAPPED, ANNOTATED]	TR17469|c0_g1_i1	75	7	3	58	7	2	57	8	4	Eukaryotic translation initiation factor 3 subunit M	2065	20	0	68.25	7	P:GO:0001731; P:GO:0006446; F:GO:0003743; C:GO:0005852; C:GO:0016020; C:GO:0016282; C:GO:0033290	P:formation of translation preinitiation complex; P:regulation of translational initiation; F:translation initiation factor activity; C:eukaryotic translation initiation factor 3 complex; C:membrane; C:eukaryotic 43S preinitiation complex; C:eukaryotic 48S preinitiation complex
TRUE	[NO-BLAST]	TR17564|c0_g1_i1	133	15	2	84	12	2	72	10	2	---NA---	427
TRUE	[BLASTED, MAPPED, ANNOTATED]	TR17595|c0_g1_i1	285	25	6	275	29	6	131	19	4	CG3195- isoform C	607	20	9.62709e-105	91.75	5	P:GO:0000027; P:GO:0006412; F:GO:0003735; F:GO:0019843; C:GO:0022625	P:ribosomal large subunit assembly; P:translation; F:structural constituent of ribosome; F:rRNA binding; C:cytosolic large ribosomal subunit
TRUE	[BLASTED, MAPPED, ANNOTATED]	TR17675|c0_g1_i1	55	16	3	89	16	3	66	16	3	ribosomal L21	578	20	1.1331e-75	88.31	3	P:GO:0006412; F:GO:0003735; C:GO:0022625	P:translation; F:structural constituent of ribosome; C:cytosolic large ribosomal subunit
TRUE	[BLASTED, MAPPED, ANNOTATED]	TR17690|c0_g1_i1	245	22	9	106	9	5	94	13	6	propionyl- carboxylase beta mitochondrial	1902	20	0	86.22	1	F:GO:0016874	F:ligase activity
TRUE	[BLASTED, MAPPED, ANNOTATED]	TR17741|c0_g1_i1	2441	206	21	1947	169	21	2112	194	21	heat shock 70	2093	20	0	95.43	1	F:GO:0005524	F:ATP binding
TRUE	[BLASTED, MAPPED, ANNOTATED]	TR17749|c0_g1_i1	765	76	20	569	76	18	581	67	18	transitional endoplasmic reticulum ATPase	2954	20	0	93.92	42	P:GO:0006302; P:GO:0006734; P:GO:0006919; P:GO:0010918; P:GO:0016567; P:GO:0018279; P:GO:0019079; P:GO:0019985; P:GO:0030970; P:GO:0031334; P:GO:0032436; P:GO:0034214; P:GO:0046034; P:GO:0051301; P:GO:0070842; P:GO:0071712; P:GO:0072389; P:GO:1903007; P:GO:1903715; P:GO:1903862; P:GO:2001171; F:GO:0005524; F:GO:0016887; F:GO:0019903; F:GO:0019904; F:GO:0031625; F:GO:0035800; F:GO:0036435; F:GO:00…	P:double-strand break repair; P:NADH metabolic process; P:activation of cysteine-type endopeptidase activity involved in apoptotic process; P:positive regulation of mitochondrial membrane potential; P:protein ubiquitination; P:protein N-linked glycosylation via asparagine; P:viral genome replication; P:translesion synthesis; P:retrograde protein transport, ER to cytosol; P:positive regulation of …	EC:3.6.1.3; EC:3.6.1.15	Deleted entry; Nucleoside-triphosphate phosphatase
TRUE	[BLASTED, MAPPED, ANNOTATED]	TR17764|c0_g1_i1	532	71	6	588	68	8	544	67	8	AChain Trematode Hemoglobin From Paramphistomum Epiclitum	542	20	1.37212e-56	63.15	2	P:GO:0006810; F:GO:0046872	P:transport; F:metal ion binding
TRUE	[BLASTED, MAPPED, ANNOTATED]	TR17764|c0_g1_i3	369	63	6	350	56	8	310	58	8	AChain Trematode Hemoglobin From Paramphistomum Epiclitum	449	20	4.54022e-56	62.86	2	P:GO:0006810; F:GO:0046872	P:transport; F:metal ion binding
TRUE	[BLASTED, MAPPED, ANNOTATED]	TR17768|c0_g1_i1	567	67	6	225	41	6	558	54	6	ubiquitin carboxyl-terminal hydrolase-like	833	20	2.26587e-91	66.71	3	P:GO:0006508; P:GO:0009987; F:GO:0004843	P:proteolysis; P:cellular process; F:cysteine-type deubiquitinase activity	EC:3.4.19.12	Ubiquitinyl hydrolase 1
TRUE	[BLASTED, MAPPED, ANNOTATED]	TR17779|c0_g1_i1	1538	159	15	1471	142	15	1453	139	12	adductor muscle	1351	20	0	99.49	3	F:GO:0005524; C:GO:0005737; C:GO:0005856	F:ATP binding; C:cytoplasm; C:cytoskeleton
TRUE	[BLASTED, MAPPED]	TR17795|c0_g2_i1	358	61	9	899	84	8	588	80	9	Bone marrow proteoglycan	1449	12	1.30233e-55	53.65	5	P:GO:0001817; P:GO:0006955; C:GO:0005576; C:GO:0016020; C:GO:0016020	P:regulation of cytokine production; P:immune response; C:extracellular region; C:membrane; C:membrane
TRUE	[BLASTED, MAPPED, ANNOTATED]	TR17804|c1_g1_i1	59	5	2	51	5	2	95	4	1	60s ribosomal L10a	794	20	1.96937e-130	87.1	5	P:GO:0000470; P:GO:0006412; F:GO:0003723; F:GO:0003735; C:GO:0022625	P:maturation of LSU-rRNA; P:translation; F:RNA binding; F:structural constituent of ribosome; C:cytosolic large ribosomal subunit
TRUE	[BLASTED, MAPPED, ANNOTATED]	TR17856|c0_g1_i1	80	18	7	81	23	8	115	21	8	thioredoxin domain-containing 17-like	811	20	3.09426e-35	59.49	2	P:GO:0008152; C:GO:0044444	P:metabolic process; C:obsolete cytoplasmic part
TRUE	[BLASTED, MAPPED, ANNOTATED]	TR17936|c0_g1_i1	78	19	5	91	18	4	122	18	4	Ribosomal Large subunit	531	20	3.54872e-85	93.63	4	P:GO:0006412; F:GO:0003735; F:GO:0070180; C:GO:0022625	P:translation; F:structural constituent of ribosome; F:large ribosomal subunit rRNA binding; C:cytosolic large ribosomal subunit
TRUE	[BLASTED, MAPPED, ANNOTATED]	TR17942|c0_g1_i1	45	19	4	43	10	5	73	17	4	proteasome subunit beta type-7	1056	20	1.62012e-155	80.28	5	P:GO:0051603; F:GO:0004298; C:GO:0005634; C:GO:0005737; C:GO:0005839	P:proteolysis involved in protein catabolic process; F:threonine-type endopeptidase activity; C:nucleus; C:cytoplasm; C:proteasome core complex	EC:3.4.25	Acting on peptide bonds (peptidases)
TRUE	[BLASTED, MAPPED, ANNOTATED]	TR17973|c0_g1_i2	95	12	3	52	9	3	52	11	3	Ribosomal S15Aa	515	20	9.16016e-78	92.55	9	P:GO:0006412; P:GO:0008284; P:GO:0009615; P:GO:0045787; F:GO:0003735; C:GO:0005739; C:GO:0016020; C:GO:0022627; C:GO:0070062	P:translation; P:positive regulation of cell population proliferation; P:response to virus; P:positive regulation of cell cycle; F:structural constituent of ribosome; C:mitochondrion; C:membrane; C:cytosolic small ribosomal subunit; C:extracellular exosome
TRUE	[BLASTED, MAPPED, ANNOTATED]	TR17982|c0_g1_i1	837	79	8	989	101	9	535	68	9	peptidyl-prolyl cis-trans isomerase	637	20	4.42431e-83	84.85	3	P:GO:0000413; P:GO:0006457; F:GO:0003755	P:protein peptidyl-prolyl isomerization; P:protein folding; F:peptidyl-prolyl cis-trans isomerase activity	EC:5.2.1.8	Peptidylprolyl isomerase
TRUE	[BLASTED, MAPPED, ANNOTATED]	TR18049|c0_g1_i1	174	27	6	112	31	6	120	27	6	ribosomal S18	549	20	1.23145e-84	95.91	6	P:GO:0006412; P:GO:0042254; F:GO:0003735; F:GO:0019843; C:GO:0005829; C:GO:0015935	P:translation; P:ribosome biogenesis; F:structural constituent of ribosome; F:rRNA binding; C:cytosol; C:small ribosomal subunit
TRUE	[BLASTED, MAPPED, ANNOTATED]	TR18077|c1_g1_i1	40	1	1	70	2	1	85	4	2	prostamide prostaglandin F synthase	1110	20	3.81123e-80	67.84	5	P:GO:0006633; P:GO:0006693; P:GO:0055114; F:GO:0003676; F:GO:0016491	P:fatty acid biosynthetic process; P:prostaglandin metabolic process; P:obsolete oxidation-reduction process; F:nucleic acid binding; F:oxidoreductase activity
TRUE	[BLASTED, MAPPED, ANNOTATED]	TR18116|c0_g1_i1	405	41	8	404	44	8	464	47	8	60S acidic ribosomal P0	1129	20	4.97716e-158	83.74	6	P:GO:0002181; P:GO:0042254; F:GO:0003735; F:GO:0070180; C:GO:0022625; C:GO:0030687	P:cytoplasmic translation; P:ribosome biogenesis; F:structural constituent of ribosome; F:large ribosomal subunit rRNA binding; C:cytosolic large ribosomal subunit; C:preribosome, large subunit precursor
TRUE	[BLASTED, MAPPED, ANNOTATED]	TR18132|c0_g1_i1	223	37	8	279	40	9	250	38	9	inorganic pyrophosphatase	1162	20	2.76563e-141	75.05	4	P:GO:0006796; F:GO:0000287; F:GO:0004427; C:GO:0005737	P:phosphate-containing compound metabolic process; F:magnesium ion binding; F:inorganic diphosphate phosphatase activity; C:cytoplasm	EC:3.6.1.1	Inorganic diphosphatase
TRUE	[BLASTED, MAPPED, ANNOTATED]	TR18158|c0_g1_i1	153	14	4	122	13	4	86	14	5	ribosomal L18	662	20	4.92342e-114	85.78	4	P:GO:0006412; F:GO:0003723; F:GO:0003735; C:GO:0022625	P:translation; F:RNA binding; F:structural constituent of ribosome; C:cytosolic large ribosomal subunit
TRUE	[BLASTED, MAPPED, ANNOTATED]	TR18198|c0_g1_i1	55	11	2	45	10	2	46	13	2	ribosomal S14	639	20	5.4148e-75	91.64	7	P:GO:0000028; P:GO:0000462; P:GO:0006412; F:GO:0003735; F:GO:0048027; F:GO:0070181; C:GO:0022627	P:ribosomal small subunit assembly; P:maturation of SSU-rRNA from tricistronic rRNA transcript (SSU-rRNA, 5.8S rRNA, LSU-rRNA); P:translation; F:structural constituent of ribosome; F:mRNA 5'-UTR binding; F:small ribosomal subunit rRNA binding; C:cytosolic small ribosomal subunit
TRUE	[BLASTED, MAPPED, ANNOTATED]	TR18213|c0_g1_i1	236	17	7	119	10	5	64	8	4	Heterogeneous nuclear ribonucleo A2 B1 homolog	1841	20	4.96465e-172	79.28	4	F:GO:0000166; F:GO:0003676; C:GO:0019013; C:GO:1990904	F:nucleotide binding; F:nucleic acid binding; C:viral nucleocapsid; C:ribonucleoprotein complex
TRUE	[BLASTED, MAPPED, ANNOTATED]	TR18227|c0_g1_i1	90	13	6	100	13	6	84	10	3	40S ribosomal S6	1036	20	1.90947e-127	90.47	5	P:GO:0006364; P:GO:0006412; P:GO:0042274; F:GO:0003735; C:GO:0022627	P:rRNA processing; P:translation; P:ribosomal small subunit biogenesis; F:structural constituent of ribosome; C:cytosolic small ribosomal subunit
TRUE	[BLASTED, MAPPED, ANNOTATED]	TR18280|c0_g1_i1	167	26	9	258	33	12	260	31	10	Guanine nucleotide-binding subunit beta 2-like 1	1123	20	0	86.57	12	P:GO:0001525; P:GO:0006281; P:GO:0030178; P:GO:0032259; P:GO:0032880; P:GO:0051302; P:GO:0060027; P:GO:2000114; P:GO:2000543; F:GO:0003908; C:GO:0005737; C:GO:0043025	P:angiogenesis; P:DNA repair; P:negative regulation of Wnt signaling pathway; P:methylation; P:regulation of protein localization; P:regulation of cell division; P:convergent extension involved in gastrulation; P:regulation of establishment of cell polarity; P:positive regulation of gastrulation; F:methylated-DNA-[protein]-cysteine S-methyltransferase activity; C:cytoplasm; C:neuronal cell body	EC:2.1.1.63	Methylated-DNA--[protein]-cysteine S-methyltransferase
TRUE	[BLASTED, MAPPED, ANNOTATED]	TR18314|c0_g1_i2	64	8	4	45	10	5	51	10	4	26S protease regulatory subunit 10B	1492	20	0	95.85	10	P:GO:0030433; P:GO:0045899; P:GO:1901800; F:GO:0005524; F:GO:0008233; F:GO:0017025; F:GO:0036402; C:GO:0008540; C:GO:0031595; C:GO:0031597	P:ubiquitin-dependent ERAD pathway; P:positive regulation of RNA polymerase II transcription preinitiation complex assembly; P:positive regulation of proteasomal protein catabolic process; F:ATP binding; F:peptidase activity; F:TBP-class protein binding; F:proteasome-activating activity; C:proteasome regulatory particle, base subcomplex; C:nuclear proteasome complex; C:cytosolic proteasome complex	EC:3.6.1.3; EC:3.6.1.15	Deleted entry; Nucleoside-triphosphate phosphatase
TRUE	[BLASTED]	TR18350|c0_g1_i2	332	20	4	271	18	3	239	21	3	Gamma-crystallin related domain-containing	879	12	2.36391e-29	55.35
TRUE	[BLASTED, MAPPED, ANNOTATED]	TR18369|c0_g1_i1	392	59	17	299	51	15	217	49	12	T-complex 1 subunit zeta	1900	20	0	85.69	20	P:GO:0006458; P:GO:0007339; P:GO:0032212; P:GO:0050821; P:GO:0061077; P:GO:1901998; P:GO:1904851; P:GO:1904871; P:GO:1904874; F:GO:0005524; F:GO:0044183; F:GO:0051082; F:GO:0071987; C:GO:0001669; C:GO:0002199; C:GO:0005832; C:GO:0005874; C:GO:0031012; C:GO:0044297; C:GO:0070062	P:'de novo' protein folding; P:binding of sperm to zona pellucida; P:positive regulation of telomere maintenance via telomerase; P:protein stabilization; P:chaperone-mediated protein folding; P:toxin transport; P:positive regulation of establishment of protein localization to telomere; P:positive regulation of protein localization to Cajal body; P:positive regulation of telomerase RNA localizatio…
TRUE	[BLASTED, MAPPED, ANNOTATED]	TR18374|c0_g1_i1	546	44	10	499	44	10	438	42	10	triose phosphate isomerase	1100	20	3.30572e-130	79.36	8	P:GO:0006094; P:GO:0006096; P:GO:0006098; P:GO:0019563; P:GO:0046166; F:GO:0004807; F:GO:0042802; C:GO:0005829	P:gluconeogenesis; P:glycolytic process; P:pentose-phosphate shunt; P:glycerol catabolic process; P:glyceraldehyde-3-phosphate biosynthetic process; F:triose-phosphate isomerase activity; F:identical protein binding; C:cytosol	EC:5.3.1.1	Triose-phosphate isomerase
TRUE	[BLASTED, MAPPED, ANNOTATED]	TR18480|c0_g1_i1	227	35	9	336	32	9	184	26	7	proliferating cell nuclear antigen	980	20	0	90.66	9	P:GO:0006272; P:GO:0006275; P:GO:0006298; P:GO:0019985; F:GO:0003677; F:GO:0030337; C:GO:0005634; C:GO:0005840; C:GO:0043626	P:leading strand elongation; P:regulation of DNA replication; P:mismatch repair; P:translesion synthesis; F:DNA binding; F:DNA polymerase processivity factor activity; C:nucleus; C:ribosome; C:PCNA complex
TRUE	[BLASTED, MAPPED, ANNOTATED]	TR18494|c0_g1_i1	94	21	6	45	20	6	85	22	6	ribosomal L4	1308	20	0	87.73	3	P:GO:0006412; F:GO:0003735; C:GO:0022625	P:translation; F:structural constituent of ribosome; C:cytosolic large ribosomal subunit
TRUE	[BLASTED, MAPPED, ANNOTATED]	TR18583|c0_g1_i1	103	17	7	52	10	6	55	11	5	Rab- 8	1355	20	4.69067e-96	83.37	3	P:GO:0007264; F:GO:0005525; C:GO:0005622	P:small GTPase mediated signal transduction; F:GTP binding; C:intracellular anatomical structure
TRUE	[BLASTED]	TR18595|c0_g1_i3	368	55	7	348	53	8	287	51	7	tumor d52	896	20	2.28649e-42	68.67
TRUE	[BLASTED, MAPPED, ANNOTATED]	TR18691|c0_g1_i1	50	13	5	54	6	4	49	9	3	Proteasome subunit alpha type-3	1032	20	1.0951e-157	83.63	5	P:GO:0006511; F:GO:0004298; C:GO:0005634; C:GO:0005737; C:GO:0019773	P:ubiquitin-dependent protein catabolic process; F:threonine-type endopeptidase activity; C:nucleus; C:cytoplasm; C:proteasome core complex, alpha-subunit complex	EC:3.4.25	Acting on peptide bonds (peptidases)
TRUE	[BLASTED, MAPPED, ANNOTATED]	TR18790|c0_g1_i1	50	9	5	43	7	3	55	8	4	nucleosome assembly	2303	20	9.43338e-126	70.68	2	P:GO:0006334; C:GO:0005634	P:nucleosome assembly; C:nucleus
TRUE	[BLASTED, MAPPED, ANNOTATED]	TR18799|c0_g1_i1	122	24	6	167	21	7	165	21	7	large subunit ribosomal L7e	851	20	9.45478e-143	83.84	4	P:GO:0000463; P:GO:0002181; F:GO:0003735; C:GO:0022625	P:maturation of LSU-rRNA from tricistronic rRNA transcript (SSU-rRNA, 5.8S rRNA, LSU-rRNA); P:cytoplasmic translation; F:structural constituent of ribosome; C:cytosolic large ribosomal subunit
TRUE	[BLASTED, MAPPED, ANNOTATED]	TR18820|c0_g1_i1	91	12	3	111	13	3	74	9	3	ribosomal S16	614	20	1.3213e-72	88.89	4	P:GO:0000462; P:GO:0006412; F:GO:0003735; C:GO:0022627	P:maturation of SSU-rRNA from tricistronic rRNA transcript (SSU-rRNA, 5.8S rRNA, LSU-rRNA); P:translation; F:structural constituent of ribosome; C:cytosolic small ribosomal subunit
TRUE	[BLASTED, MAPPED, ANNOTATED]	TR18825|c0_g1_i1	233	30	10	244	29	9	172	23	8	20S proteasome subunit alpha 6	931	20	2.02381e-171	84.93	5	P:GO:0006511; F:GO:0004298; C:GO:0005634; C:GO:0005737; C:GO:0019773	P:ubiquitin-dependent protein catabolic process; F:threonine-type endopeptidase activity; C:nucleus; C:cytoplasm; C:proteasome core complex, alpha-subunit complex	EC:3.4.25	Acting on peptide bonds (peptidases)
TRUE	[BLASTED, MAPPED, ANNOTATED]	TR18856|c0_g1_i1	57	7	5	47	4	3	38	5	3	26S proteasome non-ATPase regulatory subunit 14	1067	20	0	92.17	2	F:GO:0005524; C:GO:0000502	F:ATP binding; C:proteasome complex
TRUE	[BLASTED, MAPPED, ANNOTATED]	TR19022|c0_g1_i1	114	16	4	121	21	6	138	16	3	Proteasome subunit alpha type-4	990	20	5.06286e-161	87.58	5	P:GO:0006511; F:GO:0004298; C:GO:0005634; C:GO:0005737; C:GO:0019773	P:ubiquitin-dependent protein catabolic process; F:threonine-type endopeptidase activity; C:nucleus; C:cytoplasm; C:proteasome core complex, alpha-subunit complex	EC:3.4.25	Acting on peptide bonds (peptidases)
TRUE	[BLASTED, MAPPED]	TR19036|c0_g1_i1	93	14	6	38	9	5	75	10	5	IST1 homolog	1481	20	1.29815e-87	67.55	1	P:GO:0015031	P:protein transport
TRUE	[BLASTED, MAPPED, ANNOTATED]	TR19062|c0_g1_i1	264	41	11	90	37	11	144	35	10	disulfide isomerase-associated 3 precursor	1752	20	1.10878e-178	63.02	3	P:GO:0009987; F:GO:0016853; C:GO:0005783	P:cellular process; F:isomerase activity; C:endoplasmic reticulum
TRUE	[BLASTED, MAPPED, ANNOTATED]	TR19073|c1_g1_i1	51	6	2	105	8	3	73	8	3	Rab GDP dissociation inhibitor alpha	280	20	8.56613e-30	85.62	7	P:GO:0007264; P:GO:0015031; P:GO:0050790; P:GO:0055114; F:GO:0005093; F:GO:0016491; C:GO:0005622	P:small GTPase mediated signal transduction; P:protein transport; P:regulation of catalytic activity; P:obsolete oxidation-reduction process; F:Rab GDP-dissociation inhibitor activity; F:oxidoreductase activity; C:intracellular anatomical structure
TRUE	[BLASTED, MAPPED, ANNOTATED]	TR19076|c0_g1_i1	826	66	14	647	57	13	648	70	17	retinal dehydrogenase 1-like	1632	20	0	77.22	3	P:GO:0055114; F:GO:0004029; F:GO:0004030	P:obsolete oxidation-reduction process; F:aldehyde dehydrogenase (NAD+) activity; F:aldehyde dehydrogenase [NAD(P)+] activity	EC:1.2.1.5; EC:1.2.1.3	Aldehyde dehydrogenase (NAD(P)(+)); Aldehyde dehydrogenase (NAD(+))
TRUE	[BLASTED, MAPPED, ANNOTATED]	TR19131|c0_g1_i1	100	10	2	44	10	3	63	9	3	stubarista	971	20	1.25093e-125	79.33	8	P:GO:0000028; P:GO:0000447; P:GO:0000461; P:GO:0006407; P:GO:0006412; F:GO:0003735; C:GO:0022627; C:GO:0030686	P:ribosomal small subunit assembly; P:endonucleolytic cleavage in ITS1 to separate SSU-rRNA from 5.8S rRNA and LSU-rRNA from tricistronic rRNA transcript (SSU-rRNA, 5.8S rRNA, LSU-rRNA); P:endonucleolytic cleavage to generate mature 3'-end of SSU-rRNA from (SSU-rRNA, 5.8S rRNA, LSU-rRNA); P:rRNA export from nucleus; P:translation; F:structural constituent of ribosome; C:cytosolic small ribosomal …
TRUE	[BLASTED, MAPPED, ANNOTATED]	TR19186|c0_g1_i1	483	88	18	522	76	18	546	83	17	disulfide-isomerase	1830	20	0	70.22	10	P:GO:0006457; P:GO:0008152; P:GO:0034976; P:GO:0045454; P:GO:1902175; F:GO:0003756; F:GO:0005488; F:GO:0031545; C:GO:0005783; C:GO:0044425	P:protein folding; P:metabolic process; P:response to endoplasmic reticulum stress; P:cell redox homeostasis; P:regulation of oxidative stress-induced intrinsic apoptotic signaling pathway; F:protein disulfide isomerase activity; F:binding; F:peptidyl-proline 4-dioxygenase activity; C:endoplasmic reticulum; C:obsolete membrane part	EC:1.14.11; EC:5.3.4.1	Acting on paired donors, with incorporation or reduction of molecular oxygen. The oxygen incorporated need not be derived from O(2); Protein disulfide-isomerase
TRUE	[BLASTED, MAPPED, ANNOTATED]	TR19196|c0_g1_i1	72	18	8	72	20	8	82	17	9	Eukaryotic translation initiation factor 2 subunit 1	1308	20	0	82.44	8	P:GO:0006413; F:GO:0003743; F:GO:0043022; C:GO:0005840; C:GO:0005850; C:GO:0005851; C:GO:0033290; C:GO:0043614	P:translational initiation; F:translation initiation factor activity; F:ribosome binding; C:ribosome; C:eukaryotic translation initiation factor 2 complex; C:eukaryotic translation initiation factor 2B complex; C:eukaryotic 48S preinitiation complex; C:multi-eIF complex
TRUE	[BLASTED, MAPPED, ANNOTATED]	TR19294|c0_g1_i1	475	60	10	385	59	9	418	60	9	14-3-3 epsilon	1203	20	1.4668e-110	81.77	1	F:GO:0019904	F:protein domain specific binding
TRUE	[BLASTED, MAPPED, ANNOTATED]	TR19308|c0_g1_i1	1090	83	20	773	80	21	733	79	18	heat shock 60	2022	20	0	89.09	3	P:GO:0042026; F:GO:0005524; C:GO:0005737	P:protein refolding; F:ATP binding; C:cytoplasm
TRUE	[BLASTED, MAPPED, ANNOTATED]	TR19359|c0_g1_i1	117	27	13	108	24	11	95	23	11	phosphoglucomutase 2	1972	20	0	73.71	4	P:GO:0005975; F:GO:0000287; F:GO:0016868; C:GO:0005829	P:carbohydrate metabolic process; F:magnesium ion binding; F:intramolecular phosphotransferase activity; C:cytosol
TRUE	[BLASTED, MAPPED, ANNOTATED]	TR19392|c0_g1_i1	1298	101	23	771	77	23	896	78	19	T-complex 1 subunit theta	1786	20	0	79.87	7	P:GO:0006457; F:GO:0005524; F:GO:0051082; C:GO:0005815; C:GO:0005829; C:GO:0032991; C:GO:0043227	P:protein folding; F:ATP binding; F:unfolded protein binding; C:microtubule organizing center; C:cytosol; C:protein-containing complex; C:membrane-bounded organelle
TRUE	[BLASTED, MAPPED, ANNOTATED]	TR19410|c0_g1_i1	440	35	7	386	38	7	260	36	8	40S ribosomal S2	923	20	1.78989e-149	90.85	4	P:GO:0006412; F:GO:0003723; F:GO:0003735; C:GO:0022627	P:translation; F:RNA binding; F:structural constituent of ribosome; C:cytosolic small ribosomal subunit
TRUE	[BLASTED, MAPPED, ANNOTATED]	TR19458|c0_g1_i1	126	13	7	136	11	6	69	13	7	glutamate dehydrogenase	2118	20	0	83.41	3	P:GO:0006520; P:GO:0055114; F:GO:0016639	P:amino acid metabolic process; P:obsolete oxidation-reduction process; F:oxidoreductase activity, acting on the CH-NH2 group of donors, NAD or NADP as acceptor
TRUE	[BLASTED, MAPPED, ANNOTATED]	TR19468|c0_g1_i1	96	16	9	81	13	8	53	7	4	succinate dehydrogenase [ubiquinone] flavo mitochondrial-like	2225	20	0	89.74	5	P:GO:0006099; P:GO:0022900; F:GO:0008177; F:GO:0050660; C:GO:0005743	P:tricarboxylic acid cycle; P:electron transport chain; F:succinate dehydrogenase (ubiquinone) activity; F:flavin adenine dinucleotide binding; C:mitochondrial inner membrane	EC:1.3.99.1; EC:1.3.5.1	Deleted entry; Succinate dehydrogenase (quinone)
TRUE	[BLASTED, MAPPED, ANNOTATED]	TR19485|c0_g1_i1	114	22	10	45	12	7	58	19	9	26S proteasome non-ATPase regulatory subunit 3	2002	20	0	82.23	5	P:GO:0006511; P:GO:0042176; P:GO:0050790; F:GO:0030234; C:GO:0008541	P:ubiquitin-dependent protein catabolic process; P:regulation of protein catabolic process; P:regulation of catalytic activity; F:enzyme regulator activity; C:proteasome regulatory particle, lid subcomplex
TRUE	[BLASTED, MAPPED, ANNOTATED]	TR19513|c0_g1_i1	857	105	13	828	80	12	603	73	14	eukaryotic translation elongation factor 1 alpha 2	1529	20	0	89.83	5	P:GO:0006414; F:GO:0003746; F:GO:0003924; F:GO:0005525; C:GO:0005737	P:translational elongation; F:translation elongation factor activity; F:GTPase activity; F:GTP binding; C:cytoplasm	EC:3.6.1.15	Nucleoside-triphosphate phosphatase
TRUE	[BLASTED, MAPPED, ANNOTATED]	TR19524|c0_g1_i5	99	9	3	51	7	3	43	6	3	aldo-keto reductase family member B4 (aldose reductase)	328	20	4.8785e-42	76.27	2	P:GO:0055114; F:GO:0016491	P:obsolete oxidation-reduction process; F:oxidoreductase activity
TRUE	[BLASTED, MAPPED]	TR19528|c0_g1_i1	3160	276	9	3228	289	10	3104	295	11	Soma ferritin	867	20	1.58851e-66	59.33	8	P:GO:0006826; P:GO:0006879; P:GO:0055114; F:GO:0004322; F:GO:0008199; F:GO:0016491; F:GO:0046872; C:GO:0005623	P:iron ion transport; P:intracellular iron ion homeostasis; P:obsolete oxidation-reduction process; F:ferroxidase activity; F:ferric iron binding; F:oxidoreductase activity; F:metal ion binding; C:obsolete cell
TRUE	[BLASTED, MAPPED, ANNOTATED]	TR19531|c0_g2_i1	288	49	12	187	35	9	177	36	10	ribosomal L5	1188	20	3.84029e-176	84.09	5	P:GO:0000027; P:GO:0006412; F:GO:0003735; F:GO:0008097; C:GO:0022625	P:ribosomal large subunit assembly; P:translation; F:structural constituent of ribosome; F:5S rRNA binding; C:cytosolic large ribosomal subunit
TRUE	[BLASTED, MAPPED, ANNOTATED]	TR19540|c0_g1_i1	93	17	6	57	17	4	144	11	4	glycogenin 1	2502	20	4.2747e-171	76.74	2	F:GO:0016757; C:GO:0016020	F:glycosyltransferase activity; C:membrane
TRUE	[BLASTED, MAPPED, ANNOTATED]	TR19599|c0_g1_i1	141	19	4	104	23	6	130	22	5	ribosomal L7a	987	20	1.17299e-161	85.64	2	P:GO:0042254; C:GO:0005840	P:ribosome biogenesis; C:ribosome
TRUE	[BLASTED, MAPPED, ANNOTATED]	TR19607|c0_g2_i1	627	63	14	522	52	13	548	49	12	phosphoenolpyruvate cytosolic [GTP] isoform X2	1867	20	0	80.19	5	P:GO:0006094; P:GO:0016310; F:GO:0004613; F:GO:0005525; F:GO:0016301	P:gluconeogenesis; P:phosphorylation; F:phosphoenolpyruvate carboxykinase (GTP) activity; F:GTP binding; F:kinase activity	EC:4.1.1.32	Phosphoenolpyruvate carboxykinase (GTP)
TRUE	[BLASTED, MAPPED, ANNOTATED]	TR19640|c0_g1_i1	69	15	8	67	17	8	60	10	5	Alpha-soluble NSF attachment	1994	20	3.26622e-154	79.03	7	P:GO:0006886; P:GO:0035494; P:GO:0061025; F:GO:0005483; F:GO:0019905; C:GO:0005774; C:GO:0031201	P:intracellular protein transport; P:SNARE complex disassembly; P:membrane fusion; F:soluble NSF attachment protein activity; F:syntaxin binding; C:vacuolar membrane; C:SNARE complex
TRUE	[BLASTED, MAPPED]	TR19739|c0_g1_i1	812	86	14	613	57	12	786	76	13	SH3-domain GRB2-like endophilin B1	1173	20	3.30299e-56	56.26	1	C:GO:0005737	C:cytoplasm
TRUE	[BLASTED, MAPPED, ANNOTATED]	TR19875|c0_g1_i1	71	18	6	59	18	5	68	16	6	ribosomal S3A	929	20	5.49033e-131	85.8	3	P:GO:0006412; F:GO:0003735; C:GO:0022627	P:translation; F:structural constituent of ribosome; C:cytosolic small ribosomal subunit
TRUE	[BLASTED]	TR19944|c0_g1_i1	92	7	3	50	8	5	49	6	3	Myophilin	1112	20	1.7149e-109	71.21
TRUE	[BLASTED, MAPPED, ANNOTATED]	TR19966|c0_g1_i1	531	93	23	611	96	24	355	72	21	elongation factor 2	2729	20	0	84.38	6	P:GO:0006414; F:GO:0003746; F:GO:0003924; F:GO:0005525; C:GO:0005622; C:GO:0016020	P:translational elongation; F:translation elongation factor activity; F:GTPase activity; F:GTP binding; C:intracellular anatomical structure; C:membrane	EC:3.6.1.15	Nucleoside-triphosphate phosphatase
TRUE	[BLASTED, MAPPED, ANNOTATED]	TR20056|c0_g1_i1	1012	63	12	602	58	15	641	58	13	T-complex 1 subunit eta	1791	20	0	87.77	13	P:GO:0006457; P:GO:0007339; P:GO:1901998; F:GO:0005524; F:GO:0016874; F:GO:0042802; F:GO:0051082; C:GO:0002199; C:GO:0005739; C:GO:0005832; C:GO:0005874; C:GO:0044297; C:GO:0070062	P:protein folding; P:binding of sperm to zona pellucida; P:toxin transport; F:ATP binding; F:ligase activity; F:identical protein binding; F:unfolded protein binding; C:zona pellucida receptor complex; C:mitochondrion; C:chaperonin-containing T-complex; C:microtubule; C:cell body; C:extracellular exosome
TRUE	[BLASTED, MAPPED, ANNOTATED]	TR20071|c0_g1_i1	411	63	17	519	66	16	316	57	15	Dipeptidyl peptidase 3	2494	20	0	64.91	1	F:GO:0008233	F:peptidase activity
TRUE	[BLASTED, MAPPED, ANNOTATED]	TR20081|c0_g1_i1	257	28	10	192	28	10	85	23	9	stress-induced-phospho 1	1320	20	4.22937e-180	82.4	1	C:GO:0044424	C:obsolete intracellular part
TRUE	[BLASTED, MAPPED, ANNOTATED]	TR20090|c1_g1_i1	307	47	6	228	35	6	267	30	5	Soma ferritin	759	20	4.35693e-110	84.54	6	P:GO:0006826; P:GO:0006879; P:GO:0055114; F:GO:0004322; F:GO:0008199; C:GO:0005623	P:iron ion transport; P:intracellular iron ion homeostasis; P:obsolete oxidation-reduction process; F:ferroxidase activity; F:ferric iron binding; C:obsolete cell	EC:1.16.3.1; EC:1.16.3	Ferroxidase; Oxidizing metal ions
TRUE	[BLASTED, MAPPED]	TR20106|c2_g1_i1	207	25	6	141	21	6	115	25	8	serine protease inhibitor	1491	20	3.6604e-103	62.74	7	P:GO:0006508; P:GO:0010951; F:GO:0004867; F:GO:0008233; C:GO:0005615; C:GO:0016020; C:GO:0016020	P:proteolysis; P:negative regulation of endopeptidase activity; F:serine-type endopeptidase inhibitor activity; F:peptidase activity; C:extracellular space; C:membrane; C:membrane
TRUE	[BLASTED]	TR20120|c0_g1_i1	81	10	6	46	7	5	58	8	4	programmed cell death 4	2524	20	0	69.13
TRUE	[BLASTED, MAPPED, ANNOTATED]	TR20125|c0_g1_i1	70	3	2	52	2	1	43	3	1	glycerol-3-phosphate dehydrogenase 1	1588	20	2.61716e-161	63.14	6	P:GO:0005975; P:GO:0046168; P:GO:0055114; F:GO:0047952; F:GO:0051287; C:GO:0009331	P:carbohydrate metabolic process; P:glycerol-3-phosphate catabolic process; P:obsolete oxidation-reduction process; F:glycerol-3-phosphate dehydrogenase [NAD(P)+] activity; F:NAD binding; C:glycerol-3-phosphate dehydrogenase complex	EC:1.1.1.8; EC:1.1.1.94	Glycerol-3-phosphate dehydrogenase (NAD(+)); Glycerol-3-phosphate dehydrogenase (NAD(P)(+))
TRUE	[BLASTED, MAPPED, ANNOTATED]	TR20129|c0_g1_i1	115	19	6	89	16	7	89	14	7	serine cytosolic	1637	20	0	78.06	9	P:GO:0006544; P:GO:0006563; P:GO:0032259; P:GO:0035999; F:GO:0004372; F:GO:0008168; F:GO:0030170; C:GO:0016020; C:GO:0044424	P:glycine metabolic process; P:L-serine metabolic process; P:methylation; P:tetrahydrofolate interconversion; F:glycine hydroxymethyltransferase activity; F:methyltransferase activity; F:pyridoxal phosphate binding; C:membrane; C:obsolete intracellular part	EC:2.1.2.1	Glycine hydroxymethyltransferase
TRUE	[BLASTED]	TR20145|c0_g1_i1	1005	111	21	1033	113	19	995	123	19	major egg antigen	1479	20	3.39226e-92	58.04
TRUE	[BLASTED, MAPPED, ANNOTATED]	TR20209|c0_g1_i1	660	74	18	760	54	14	604	59	14	T-complex 1 subunit delta	1776	20	0	87.5	7	P:GO:0005975; P:GO:0006032; P:GO:0006457; F:GO:0004568; F:GO:0005524; F:GO:0051082; C:GO:0005737	P:carbohydrate metabolic process; P:chitin catabolic process; P:protein folding; F:chitinase activity; F:ATP binding; F:unfolded protein binding; C:cytoplasm	EC:3.2.1.14	Chitinase
TRUE	[BLASTED, MAPPED, ANNOTATED]	TR20226|c0_g1_i1	106	8	1	77	7	1	51	8	1	Receptor expression-enhancing 5	1313	20	8.8938e-78	71.63	1	C:GO:0016020	C:membrane
TRUE	[BLASTED, MAPPED]	TR20278|c0_g1_i1	65	9	4	52	6	3	47	4	3	epidermal retinol dehydrogenase 2-like	1364	20	2.11573e-87	61.4	4	P:GO:0055114; F:GO:0016491; C:GO:0016020; C:GO:0016020	P:obsolete oxidation-reduction process; F:oxidoreductase activity; C:membrane; C:membrane
TRUE	[BLASTED]	TR20281|c0_g1_i1	225	27	6	261	24	6	163	18	6	Mitochondrial import receptor subunit TOM34	1369	20	1.05955e-115	69.33
TRUE	[BLASTED, MAPPED, ANNOTATED]	TR20369|c0_g1_i1	115	16	4	93	17	4	99	16	4	60S ribosomal L6	1015	20	1.04468e-121	73.98	4	P:GO:0000027; P:GO:0002181; F:GO:0003735; C:GO:0022625	P:ribosomal large subunit assembly; P:cytoplasmic translation; F:structural constituent of ribosome; C:cytosolic large ribosomal subunit
TRUE	[BLASTED, MAPPED, ANNOTATED]	TR20394|c0_g1_i1	73	17	5	44	13	4	55	15	5	eukaryotic translation elongation factor 1 gamma	1435	20	0	73.66	6	P:GO:0006414; P:GO:0006749; F:GO:0003746; F:GO:0004364; C:GO:0005634; C:GO:0005737	P:translational elongation; P:glutathione metabolic process; F:translation elongation factor activity; F:glutathione transferase activity; C:nucleus; C:cytoplasm	EC:2.5.1.18	Glutathione transferase
TRUE	[BLASTED, MAPPED, ANNOTATED]	TR20403|c0_g1_i1	127	7	2	65	6	3	41	5	3	ribosomal S8	650	20	1.50358e-117	85.92	4	P:GO:0000462; P:GO:0006412; F:GO:0003735; C:GO:0022627	P:maturation of SSU-rRNA from tricistronic rRNA transcript (SSU-rRNA, 5.8S rRNA, LSU-rRNA); P:translation; F:structural constituent of ribosome; C:cytosolic small ribosomal subunit
TRUE	[BLASTED, MAPPED, ANNOTATED]	TR20403|c0_g1_i2	396	33	7	390	33	6	290	32	7	ribosomal S8	785	20	3.39337e-124	86.46	4	P:GO:0000462; P:GO:0006412; F:GO:0003735; C:GO:0022627	P:maturation of SSU-rRNA from tricistronic rRNA transcript (SSU-rRNA, 5.8S rRNA, LSU-rRNA); P:translation; F:structural constituent of ribosome; C:cytosolic small ribosomal subunit
TRUE	[BLASTED, MAPPED, ANNOTATED]	TR20441|c0_g1_i1	66	9	6	62	5	3	70	7	5	26S proteasome non-ATPase regulatory subunit 13	1533	20	0	75.78	6	P:GO:0006511; P:GO:0043248; F:GO:0005198; C:GO:0005634; C:GO:0005829; C:GO:0008541	P:ubiquitin-dependent protein catabolic process; P:proteasome assembly; F:structural molecule activity; C:nucleus; C:cytosol; C:proteasome regulatory particle, lid subcomplex
TRUE	[BLASTED, MAPPED, ANNOTATED]	TR20455|c0_g1_i1	67	10	5	107	13	5	52	15	6	26S proteasome non-ATPase regulatory subunit 7	1352	20	2.57323e-179	84.83	2	P:GO:0043161; C:GO:0000502	P:proteasome-mediated ubiquitin-dependent protein catabolic process; C:proteasome complex
TRUE	[BLASTED, MAPPED, ANNOTATED]	TR20530|c0_g1_i1	1526	172	26	1625	171	27	1307	154	27	heat shock 90	2365	20	0	86.71	4	P:GO:0006457; P:GO:0006950; F:GO:0005524; F:GO:0051082	P:protein folding; P:response to stress; F:ATP binding; F:unfolded protein binding
TRUE	[BLASTED, MAPPED, ANNOTATED]	TR20679|c0_g1_i1	103	13	6	98	11	4	56	10	5	disulfide-isomerase A6	1585	20	5.08416e-170	72.61	6	P:GO:0006457; P:GO:0034976; P:GO:0043277; F:GO:0003756; F:GO:0016491; C:GO:0005783	P:protein folding; P:response to endoplasmic reticulum stress; P:apoptotic cell clearance; F:protein disulfide isomerase activity; F:oxidoreductase activity; C:endoplasmic reticulum	EC:5.3.4.1	Protein disulfide-isomerase
TRUE	[BLASTED, MAPPED]	TR20761|c0_g1_i1	90	23	7	124	27	10	148	27	8	sepiapterin reductase	1902	20	2.59686e-121	58.12	4	P:GO:0006729; P:GO:0055114; F:GO:0004757; F:GO:0016491	P:tetrahydrobiopterin biosynthetic process; P:obsolete oxidation-reduction process; F:sepiapterin reductase activity; F:oxidoreductase activity
TRUE	[BLASTED, MAPPED]	TR20791|c0_g1_i1	111	7	3	120	9	5	113	8	3	syntenin-1-like	1425	20	2.73038e-95	61.16	5	F:GO:0008022; F:GO:0042803; F:GO:0046982; C:GO:0005737; C:GO:0070062	F:obsolete protein C-terminus binding; F:protein homodimerization activity; F:protein heterodimerization activity; C:cytoplasm; C:extracellular exosome
TRUE	[BLASTED, MAPPED, ANNOTATED]	TR20794|c0_g1_i1	354	41	9	306	37	10	324	37	10	phosphoglycerate kinase 1	1545	20	0	88.18	4	P:GO:0006096; F:GO:0004618; F:GO:0005524; C:GO:0005737	P:glycolytic process; F:phosphoglycerate kinase activity; F:ATP binding; C:cytoplasm	EC:2.7.2.3	Phosphoglycerate kinase
TRUE	[BLASTED, MAPPED, ANNOTATED]	TR20799|c0_g1_i1	220	43	13	189	38	11	141	40	12	Rab GDP dissociation inhibitor alpha	2103	20	0	78.55	7	P:GO:0007264; P:GO:0015031; P:GO:0050790; P:GO:0055114; F:GO:0005093; F:GO:0016491; C:GO:0005622	P:small GTPase mediated signal transduction; P:protein transport; P:regulation of catalytic activity; P:obsolete oxidation-reduction process; F:Rab GDP-dissociation inhibitor activity; F:oxidoreductase activity; C:intracellular anatomical structure
TRUE	[BLASTED, MAPPED, ANNOTATED]	TR20830|c0_g1_i1	184	38	10	217	38	9	133	30	8	aldo-keto reductase family member B4 (aldose reductase)	1142	20	1.5621e-136	77.13	2	P:GO:0055114; F:GO:0004032	P:obsolete oxidation-reduction process; F:alditol:NADP+ 1-oxidoreductase activity	EC:1.1.1.21; EC:1.1.1.2	Aldose reductase; Alcohol dehydrogenase (NADP(+))
TRUE	[BLASTED, MAPPED, ANNOTATED]	TR20937|c0_g1_i1	1074	110	17	544	73	17	659	91	17	78 kDa glucose-regulated	2253	20	0	87.24	1	F:GO:0005524	F:ATP binding
TRUE	[BLASTED, MAPPED, ANNOTATED]	TR20952|c0_g1_i1	416	58	15	392	53	16	202	24	13	Stress-70 mitochondrial	2087	20	0	92.49	5	P:GO:0006457; P:GO:0030097; P:GO:0031101; F:GO:0005524; F:GO:0051082	P:protein folding; P:hemopoiesis; P:fin regeneration; F:ATP binding; F:unfolded protein binding
TRUE	[BLASTED]	TR21005|c0_g1_i1	62	14	5	68	11	3	75	13	4	MEMO1	1300	20	9.69451e-119	71.93
TRUE	[BLASTED, MAPPED]	TR21041|c2_g1_i2	305	38	8	198	35	8	204	36	8	Glutathione S-Transferase	901	20	2.45332e-49	62.16	3	F:GO:0004364; F:GO:0016740; F:GO:0016853	F:glutathione transferase activity; F:transferase activity; F:isomerase activity
TRUE	[BLASTED, MAPPED]	TR21041|c2_g1_i3	150	6	3	182	8	3	129	5	3	glutathione S-transferase	384	20	4.23049e-30	61.48	3	F:GO:0004364; F:GO:0016740; F:GO:0016853	F:glutathione transferase activity; F:transferase activity; F:isomerase activity
TRUE	[BLASTED, MAPPED, ANNOTATED]	TR21062|c0_g1_i1	94	24	11	124	23	10	118	23	9	cAMP-dependent kinase type II regulatory subunit	2423	20	0	79.21	6	P:GO:0016310; P:GO:0045859; F:GO:0008603; F:GO:0016301; F:GO:0030552; C:GO:0005952	P:phosphorylation; P:regulation of protein kinase activity; F:cAMP-dependent protein kinase regulator activity; F:kinase activity; F:cAMP binding; C:cAMP-dependent protein kinase complex
TRUE	[BLASTED, MAPPED, ANNOTATED]	TR21079|c0_g1_i1	270	18	3	195	23	4	101	19	3	pyrroline-5-carboxylate reductase	1261	20	1.17339e-120	67.38	2	P:GO:0006561; F:GO:0016491	P:proline biosynthetic process; F:oxidoreductase activity
TRUE	[BLASTED, MAPPED]	TR21102|c0_g1_i2	76	7	6	68	8	5	56	4	3	fatty acid binding brain	795	20	5.05888e-43	63.57	4	P:GO:0006810; F:GO:0005215; F:GO:0008289; C:GO:0005737	P:transport; F:transporter activity; F:lipid binding; C:cytoplasm
TRUE	[BLASTED, MAPPED, ANNOTATED]	TR21125|c0_g1_i1	85	3	1	89	4	1	51	4	2	GDP-L-fucose synthase	1258	20	5.74244e-171	83.35	8	P:GO:0019673; P:GO:0019835; P:GO:0042351; P:GO:0055114; F:GO:0016853; F:GO:0050577; F:GO:0050662; C:GO:0070062	P:GDP-mannose metabolic process; P:cytolysis; P:'de novo' GDP-L-fucose biosynthetic process; P:obsolete oxidation-reduction process; F:isomerase activity; F:GDP-L-fucose synthase activity; F:obsolete coenzyme binding; C:extracellular exosome	EC:1.1.1.271	GDP-L-fucose synthase
TRUE	[BLASTED, MAPPED, ANNOTATED]	TR21140|c0_g1_i1	65	5	2	42	2	2	42	8	4	Fructose-1,6-bisphosphatase 1	1594	20	0	82.97	3	P:GO:0005975; P:GO:0016311; F:GO:0042132	P:carbohydrate metabolic process; P:dephosphorylation; F:fructose 1,6-bisphosphate 1-phosphatase activity	EC:3.1.3.23; EC:3.1.3.11; EC:3.1.3.41	Sugar-phosphatase; Fructose-bisphosphatase; 4-nitrophenylphosphatase
TRUE	[BLASTED, MAPPED, ANNOTATED]	TR21180|c0_g1_i1	61	7	3	62	3	2	43	6	3	alcohol dehydrogenase class-3	1402	20	0	84.91	3	P:GO:0006069; F:GO:0008270; F:GO:0051903	P:ethanol oxidation; F:zinc ion binding; F:S-(hydroxymethyl)glutathione dehydrogenase activity	EC:1.1.1.284	S-(hydroxymethyl)glutathione dehydrogenase
TRUE	[BLASTED, MAPPED, ANNOTATED]	TR21260|c0_g1_i1	58	16	9	62	19	8	76	12	7	26s proteasome regulatory particle subunit,	3184	20	0	78.52	8	P:GO:0042176; P:GO:0043161; P:GO:0050790; F:GO:0004175; F:GO:0030234; C:GO:0005634; C:GO:0008540; C:GO:0034515	P:regulation of protein catabolic process; P:proteasome-mediated ubiquitin-dependent protein catabolic process; P:regulation of catalytic activity; F:endopeptidase activity; F:enzyme regulator activity; C:nucleus; C:proteasome regulatory particle, base subcomplex; C:proteasome storage granule
TRUE	[BLASTED]	TR21269|c0_g1_i1	431	44	11	392	41	9	330	35	10	Major egg antigen (p40)	1347	20	9.66128e-94	61.08
TRUE	[BLASTED, MAPPED, ANNOTATED]	TR21299|c0_g1_i1	80	17	8	47	8	4	46	13	6	26S proteasome non-ATPase regulatory subunit 11	1411	20	0	84.38	1	C:GO:0000502	C:proteasome complex
TRUE	[BLASTED, MAPPED, ANNOTATED]	TR21300|c0_g1_i1	260	32	11	191	29	10	94	21	11	glycogen synthase	3221	20	0	84.86	2	P:GO:0005978; F:GO:0004373	P:glycogen biosynthetic process; F:glycogen (starch) synthase activity	EC:2.4.1.11	Glycogen(starch) synthase
TRUE	[BLASTED, MAPPED, ANNOTATED]	TR21308|c0_g1_i1	99	28	15	85	38	13	64	23	9	eukaryotic translation initiation factor 2c,	3171	20	0	73.13	2	P:GO:0006413; F:GO:0003743	P:translational initiation; F:translation initiation factor activity
TRUE	[BLASTED, MAPPED, ANNOTATED]	TR21380|c0_g1_i1	83	10	5	87	14	6	97	16	4	WW domain-binding 2	1485	20	7.28215e-77	68.27	2	P:GO:0006810; C:GO:0030117	P:transport; C:membrane coat
TRUE	[BLASTED, MAPPED, ANNOTATED]	TR21437|c0_g3_i1	193	15	3	200	16	4	174	16	3	60S ribosomal L8	895	20	1.59101e-160	92.76	4	P:GO:0002181; F:GO:0003723; F:GO:0003735; C:GO:0022625	P:cytoplasmic translation; F:RNA binding; F:structural constituent of ribosome; C:cytosolic large ribosomal subunit
TRUE	[BLASTED, MAPPED, ANNOTATED]	TR21445|c0_g1_i1	237	36	8	226	25	7	160	26	6	gelsolin repeat	818	20	6.44937e-103	72.05	1	F:GO:0003779	F:actin binding
TRUE	[BLASTED, MAPPED, ANNOTATED]	TR21445|c0_g1_i2	605	57	14	438	47	12	413	52	12	gelsolin repeat	1332	20	5.75334e-179	73.88	1	F:GO:0003779	F:actin binding
TRUE	[BLASTED, MAPPED, ANNOTATED]	TR21475|c0_g1_i1	50	6	2	40	9	6	38	7	5	thymidylate synthase	1525	20	0	84.5	3	P:GO:0006231; P:GO:0032259; F:GO:0004799	P:dTMP biosynthetic process; P:methylation; F:thymidylate synthase activity	EC:2.1.1.45	Thymidylate synthase
TRUE	[BLASTED, MAPPED, ANNOTATED]	TR21487|c0_g1_i1	101	24	7	71	20	9	84	25	7	UDP-glucose 4-epimerase	1213	20	0	78.67	3	P:GO:0006012; F:GO:0003978; F:GO:0050662	P:galactose metabolic process; F:UDP-glucose 4-epimerase activity; F:obsolete coenzyme binding	EC:5.1.3.2	UDP-glucose 4-epimerase
TRUE	[BLASTED, MAPPED, ANNOTATED]	TR21495|c0_g1_i1	57	10	6	81	6	3	55	10	4	ruvB-like 1	1724	20	0	91.7	8	P:GO:0006281; P:GO:0006351; P:GO:0006355; P:GO:0032508; F:GO:0005524; F:GO:0043139; C:GO:0005634; C:GO:0016020	P:DNA repair; P:DNA-templated transcription; P:regulation of DNA-templated transcription; P:DNA duplex unwinding; F:ATP binding; F:5'-3' DNA helicase activity; C:nucleus; C:membrane	EC:3.6.1.3; EC:3.6.1.15	Deleted entry; Nucleoside-triphosphate phosphatase
TRUE	[BLASTED, MAPPED, ANNOTATED]	TR21499|c1_g1_i3	289	38	9	220	36	9	189	31	10	aldo-keto reductase family member B4 (aldose reductase)	803	20	1.91967e-112	76.44	2	P:GO:0055114; F:GO:0016491	P:obsolete oxidation-reduction process; F:oxidoreductase activity
TRUE	[BLASTED, MAPPED, ANNOTATED]	TR21505|c0_g1_i1	118	23	8	63	16	7	76	19	7	26s protease regulatory subunit 6b	1185	20	0	95.18	10	P:GO:0030433; P:GO:0045899; P:GO:1901800; F:GO:0005524; F:GO:0008233; F:GO:0017025; F:GO:0036402; C:GO:0008540; C:GO:0031595; C:GO:0031597	P:ubiquitin-dependent ERAD pathway; P:positive regulation of RNA polymerase II transcription preinitiation complex assembly; P:positive regulation of proteasomal protein catabolic process; F:ATP binding; F:peptidase activity; F:TBP-class protein binding; F:proteasome-activating activity; C:proteasome regulatory particle, base subcomplex; C:nuclear proteasome complex; C:cytosolic proteasome complex	EC:3.6.1.3; EC:3.6.1.15	Deleted entry; Nucleoside-triphosphate phosphatase
TRUE	[BLASTED, MAPPED]	TR21536|c1_g1_i3	50	12	3	82	11	3	61	10	3	serpin B	629	20	5.17144e-47	62.91	7	P:GO:0006508; P:GO:0010951; F:GO:0004867; F:GO:0008233; C:GO:0005615; C:GO:0016020; C:GO:0016020	P:proteolysis; P:negative regulation of endopeptidase activity; F:serine-type endopeptidase inhibitor activity; F:peptidase activity; C:extracellular space; C:membrane; C:membrane
TRUE	[BLASTED, MAPPED, ANNOTATED]	TR21551|c0_g1_i1	133	15	7	102	21	10	95	18	10	endoplasmin	2643	20	0	76.69	6	P:GO:0006457; P:GO:0006950; F:GO:0005509; F:GO:0005524; F:GO:0051082; C:GO:0016020	P:protein folding; P:response to stress; F:calcium ion binding; F:ATP binding; F:unfolded protein binding; C:membrane
TRUE	[BLASTED, MAPPED, ANNOTATED]	TR21565|c1_g1_i1	216	29	10	143	26	9	140	27	9	Aldehyde dehydrogenase mitochondrial	1723	20	0	78.8	3	P:GO:0055114; F:GO:0004029; F:GO:0004030	P:obsolete oxidation-reduction process; F:aldehyde dehydrogenase (NAD+) activity; F:aldehyde dehydrogenase [NAD(P)+] activity	EC:1.2.1.5; EC:1.2.1.3	Aldehyde dehydrogenase (NAD(P)(+)); Aldehyde dehydrogenase (NAD(+))
TRUE	[BLASTED, MAPPED, ANNOTATED]	TR21681|c0_g1_i1	164	26	14	190	24	13	149	21	11	Seryl tRNA Synthetase	2081	20	0	77.08	4	P:GO:0006434; F:GO:0004828; F:GO:0005524; C:GO:0005737	P:seryl-tRNA aminoacylation; F:serine-tRNA ligase activity; F:ATP binding; C:cytoplasm	EC:6.1.1.11	Serine--tRNA ligase
TRUE	[NO-BLAST]	TR21722|c1_g1_i1	43	5	1	40	3	1	41	4	1	---NA---	324
TRUE	[BLASTED, MAPPED, ANNOTATED]	TR21740|c0_g1_i1	119	11	3	88	10	4	126	8	3	Ribosomal L24	632	20	1.67928e-58	90.13	5	P:GO:0000027; P:GO:0006412; P:GO:1902626; F:GO:0003735; C:GO:0022625	P:ribosomal large subunit assembly; P:translation; P:assembly of large subunit precursor of preribosome; F:structural constituent of ribosome; C:cytosolic large ribosomal subunit
TRUE	[BLASTED, MAPPED, ANNOTATED]	TR21741|c0_g1_i1	120	24	11	86	26	14	68	19	10	coatomer subunit gamma-2	2790	20	0	75.6	5	P:GO:0006886; P:GO:0016192; F:GO:0005198; C:GO:0000139; C:GO:0030126	P:intracellular protein transport; P:vesicle-mediated transport; F:structural molecule activity; C:Golgi membrane; C:COPI vesicle coat
TRUE	[BLASTED, MAPPED]	TR21754|c0_g1_i1	2285	203	12	2084	167	11	1883	179	13	soma ferritin-like	842	20	1.31795e-51	49.88	13	P:GO:0006826; P:GO:0006879; P:GO:0006880; P:GO:0055114; F:GO:0004322; F:GO:0005506; F:GO:0008199; F:GO:0016491; F:GO:0046872; C:GO:0005623; C:GO:0005737; C:GO:0009507; C:GO:0009536	P:iron ion transport; P:intracellular iron ion homeostasis; P:intracellular sequestering of iron ion; P:obsolete oxidation-reduction process; F:ferroxidase activity; F:iron ion binding; F:ferric iron binding; F:oxidoreductase activity; F:metal ion binding; C:obsolete cell; C:cytoplasm; C:chloroplast; C:plastid
TRUE	[BLASTED, MAPPED, ANNOTATED]	TR21850|c0_g1_i1	61	11	5	78	12	5	52	10	7	lysine--tRNA ligase isoform X1	2472	20	0	81.56	10	P:GO:0006430; P:GO:0015966; F:GO:0000049; F:GO:0004824; F:GO:0005524; F:GO:0016597; F:GO:0046872; C:GO:0005739; C:GO:0015630; C:GO:0017101	P:lysyl-tRNA aminoacylation; P:diadenosine tetraphosphate biosynthetic process; F:tRNA binding; F:lysine-tRNA ligase activity; F:ATP binding; F:amino acid binding; F:metal ion binding; C:mitochondrion; C:microtubule cytoskeleton; C:aminoacyl-tRNA synthetase multienzyme complex	EC:6.1.1.6	Lysine--tRNA ligase
TRUE	[BLASTED, MAPPED, ANNOTATED]	TR21854|c0_g1_i1	203	20	8	121	21	9	90	13	6	V-type proton ATPase catalytic subunit A	2478	20	0	90.96	12	P:GO:0006352; P:GO:0007446; P:GO:0016197; P:GO:0035149; P:GO:0046034; P:GO:0048388; P:GO:1902600; F:GO:0003677; F:GO:0005524; F:GO:0046961; C:GO:0000221; C:GO:0033181	P:DNA-templated transcription initiation; P:imaginal disc growth; P:endosomal transport; P:lumen formation, open tracheal system; P:ATP metabolic process; P:endosomal lumen acidification; P:proton transmembrane transport; F:DNA binding; F:ATP binding; F:proton-transporting ATPase activity, rotational mechanism; C:vacuolar proton-transporting V-type ATPase, V1 domain; C:plasma membrane proton-tran…	EC:3.6.1.3; EC:3.6.1.15	Deleted entry; Nucleoside-triphosphate phosphatase
TRUE	[BLASTED, MAPPED, ANNOTATED]	TR21878|c0_g1_i1	487	36	9	363	32	9	456	31	7	Aldolase	998	20	0	88.22	2	P:GO:0006096; F:GO:0004332	P:glycolytic process; F:fructose-bisphosphate aldolase activity	EC:4.1.2.13	Fructose-bisphosphate aldolase
TRUE	[BLASTED, MAPPED, ANNOTATED]	TR21878|c0_g1_i3	661	58	13	538	48	12	637	47	11	Aldolase	1474	20	0	87.43	2	P:GO:0006096; F:GO:0004332	P:glycolytic process; F:fructose-bisphosphate aldolase activity	EC:4.1.2.13	Fructose-bisphosphate aldolase
TRUE	[BLASTED, MAPPED, ANNOTATED]	TR21894|c0_g1_i1	484	78	14	558	74	14	436	74	14	transaldolase	1223	20	2.36119e-162	76.05	4	P:GO:0005975; P:GO:0006098; F:GO:0004801; C:GO:0005737	P:carbohydrate metabolic process; P:pentose-phosphate shunt; F:transaldolase activity; C:cytoplasm	EC:2.2.1.2	Transaldolase
TRUE	[BLASTED, MAPPED, ANNOTATED]	TR21928|c0_g1_i1	142	19	5	145	18	6	154	15	5	ribosomal L3	1530	20	0	90.61	7	P:GO:0000027; P:GO:0006412; P:GO:0006750; F:GO:0003735; F:GO:0004363; F:GO:0005524; C:GO:0022625	P:ribosomal large subunit assembly; P:translation; P:glutathione biosynthetic process; F:structural constituent of ribosome; F:glutathione synthase activity; F:ATP binding; C:cytosolic large ribosomal subunit	EC:6.3.2.3	Glutathione synthase
TRUE	[BLASTED, MAPPED, ANNOTATED]	TR21959|c0_g1_i1	586	49	15	398	40	11	393	42	13	Asparagine--tRNA cytoplasmic	1918	20	0	78.02	7	P:GO:0006421; F:GO:0003676; F:GO:0004815; F:GO:0004816; F:GO:0005524; C:GO:0005737; C:GO:0043227	P:asparaginyl-tRNA aminoacylation; F:nucleic acid binding; F:aspartate-tRNA ligase activity; F:asparagine-tRNA ligase activity; F:ATP binding; C:cytoplasm; C:membrane-bounded organelle	EC:6.1.1.22; EC:6.1.1.12	Asparagine--tRNA ligase; Aspartate--tRNA ligase
TRUE	[BLASTED, MAPPED, ANNOTATED]	TR21960|c0_g1_i1	124	9	4	51	6	3	80	5	3	ornithine mitochondrial-like	1549	20	0	84.87	6	P:GO:0010121; P:GO:0019544; F:GO:0004587; F:GO:0030170; F:GO:0042802; C:GO:0005737	P:arginine catabolic process to proline via ornithine; P:arginine catabolic process to glutamate; F:ornithine aminotransferase activity; F:pyridoxal phosphate binding; F:identical protein binding; C:cytoplasm	EC:2.6.1.13	Ornithine aminotransferase
TRUE	[BLASTED, MAPPED, ANNOTATED]	TR22001|c0_g1_i1	353	37	8	254	31	7	335	28	7	40S ribosomal S4	873	20	4.9191e-172	91.27	4	P:GO:0006412; F:GO:0003735; F:GO:0019843; C:GO:0022627	P:translation; F:structural constituent of ribosome; F:rRNA binding; C:cytosolic small ribosomal subunit
TRUE	[BLASTED, MAPPED, ANNOTATED]	TR22003|c1_g5_i1	80	19	6	62	12	7	50	12	6	tubulin beta-2A chain-like isoform X6	413	20	1.32646e-98	100	15	P:GO:0000086; P:GO:0006928; P:GO:0007017; P:GO:0042267; F:GO:0003725; F:GO:0003924; F:GO:0005200; F:GO:0005525; F:GO:0042288; F:GO:0051082; C:GO:0005634; C:GO:0005829; C:GO:0005874; C:GO:0043209; C:GO:0070062	P:G2/M transition of mitotic cell cycle; P:obsolete movement of cell or subcellular component; P:microtubule-based process; P:natural killer cell mediated cytotoxicity; F:double-stranded RNA binding; F:GTPase activity; F:structural constituent of cytoskeleton; F:GTP binding; F:MHC class I protein binding; F:unfolded protein binding; C:nucleus; C:cytosol; C:microtubule; C:myelin sheath; C:extracel…	EC:3.6.1.15	Nucleoside-triphosphate phosphatase
TRUE	[BLASTED, MAPPED, ANNOTATED]	TR22003|c1_g6_i1	107	8	3	106	10	5	71	10	5	Tubulin beta-2C chain	917	20	1.08878e-178	99.31	6	P:GO:0007017; F:GO:0003924; F:GO:0005200; F:GO:0005525; C:GO:0005737; C:GO:0005874	P:microtubule-based process; F:GTPase activity; F:structural constituent of cytoskeleton; F:GTP binding; C:cytoplasm; C:microtubule	EC:3.6.1.15	Nucleoside-triphosphate phosphatase
TRUE	[BLASTED, MAPPED]	TR22029|c0_g1_i1	132	28	9	97	27	9	146	31	11	ef hand containing	1045	20	7.44378e-63	63.29	1	F:GO:0005509	F:calcium ion binding
TRUE	[BLASTED, MAPPED, ANNOTATED]	TR22060|c0_g1_i5	89	20	8	162	16	6	94	18	7	glutaredoxin-3	860	20	9.17676e-84	71.51	5	P:GO:0045454; P:GO:0055114; F:GO:0009055; F:GO:0015035; C:GO:0005623	P:cell redox homeostasis; P:obsolete oxidation-reduction process; F:electron transfer activity; F:protein-disulfide reductase activity; C:obsolete cell
TRUE	[BLASTED, MAPPED, ANNOTATED]	TR22104|c0_g1_i1	134	21	8	82	17	6	140	19	6	Obg-like ATPase 1	1480	20	0	84.39	6	F:GO:0005524; F:GO:0005525; F:GO:0016887; F:GO:0043022; F:GO:0043023; C:GO:0005737	F:ATP binding; F:GTP binding; F:ATP hydrolysis activity; F:ribosome binding; F:ribosomal large subunit binding; C:cytoplasm	EC:3.6.1.3; EC:3.6.1.15	Deleted entry; Nucleoside-triphosphate phosphatase
TRUE	[BLASTED, MAPPED]	TR22118|c0_g1_i2	57	11	4	70	8	3	55	7	3	lectin C-type domain	1600	9	2.77767e-54	48.98	9	P:GO:0007155; P:GO:0007156; P:GO:0015074; F:GO:0003676; F:GO:0005509; F:GO:0016787; C:GO:0005886; C:GO:0016020; C:GO:0016020	P:cell adhesion; P:homophilic cell adhesion via plasma membrane adhesion molecules; P:DNA integration; F:nucleic acid binding; F:calcium ion binding; F:hydrolase activity; C:plasma membrane; C:membrane; C:membrane
TRUE	[BLASTED, MAPPED]	TR22143|c0_g1_i1	81	4	3	64	4	3	45	3	3	cysteine and histidine-rich domain-containing 1-like	1317	20	3.78863e-140	63.93	1	P:GO:0007229	P:integrin-mediated signaling pathway
TRUE	[BLASTED, MAPPED, ANNOTATED]	TR22210|c0_g1_i1	323	56	15	402	55	14	365	52	16	heat shock 70 (hsp70)-	1368	20	0	73.81	1	F:GO:0005524	F:ATP binding
TRUE	[BLASTED, MAPPED, ANNOTATED]	TR22210|c0_g2_i1	151	30	10	195	32	10	162	30	10	97 kDa heat shock	1737	20	1.85638e-134	59.2	1	F:GO:0000166	F:nucleotide binding
TRUE	[BLASTED]	TR22236|c1_g1_i1	1942	266	17	1813	240	13	1473	238	16	Major egg antigen (p40)	1242	20	3.35624e-85	56.82
TRUE	[BLASTED, MAPPED, ANNOTATED]	TR22286|c0_g1_i1	92	15	6	99	9	5	131	8	4	fanconi-associated nuclease 1	2408	20	1.61344e-119	60.4	3	P:GO:0006281; P:GO:0090305; F:GO:0004518	P:DNA repair; P:nucleic acid phosphodiester bond hydrolysis; F:nuclease activity
TRUE	[BLASTED, MAPPED, ANNOTATED]	TR22334|c0_g1_i1	471	58	11	429	51	13	364	45	9	carbonyl reductase 1	1276	20	1.54331e-131	76.71	2	P:GO:0055114; F:GO:0004090	P:obsolete oxidation-reduction process; F:carbonyl reductase (NADPH) activity	EC:1.1.1.184	Carbonyl reductase (NADPH)
TRUE	[BLASTED, MAPPED, ANNOTATED]	TR22371|c0_g1_i1	37	7	5	56	6	4	39	7	5	arginine--tRNA cytoplasmic	2044	20	0	70.78	4	P:GO:0006420; F:GO:0004814; F:GO:0005524; C:GO:0005737	P:arginyl-tRNA aminoacylation; F:arginine-tRNA ligase activity; F:ATP binding; C:cytoplasm	EC:6.1.1.19	Arginine--tRNA ligase
TRUE	[BLASTED, MAPPED, ANNOTATED]	TR22511|c0_g1_i1	95	18	8	65	14	9	119	17	8	inosine-5 -monophosphate dehydrogenase 1-like isoform X1	1936	20	0	80.7	6	P:GO:0006177; P:GO:0055114; F:GO:0000166; F:GO:0003938; F:GO:0046872; C:GO:0005737	P:GMP biosynthetic process; P:obsolete oxidation-reduction process; F:nucleotide binding; F:IMP dehydrogenase activity; F:metal ion binding; C:cytoplasm	EC:1.1.1.205	IMP dehydrogenase
TRUE	[BLASTED, MAPPED]	TR22534|c0_g1_i2	56	8	5	61	4	3	78	8	5	arginase	1035	20	1.39173e-98	57.55	3	F:GO:0016787; F:GO:0016813; F:GO:0046872	F:hydrolase activity; F:hydrolase activity, acting on carbon-nitrogen (but not peptide) bonds, in linear amidines; F:metal ion binding
TRUE	[BLASTED, MAPPED, ANNOTATED]	TR22603|c0_g1_i2	178	26	8	126	22	7	177	25	8	adenylate kinase 1	1434	20	8.93319e-94	81.81	9	P:GO:0006207; P:GO:0006221; P:GO:0046034; P:GO:0046939; F:GO:0004017; F:GO:0004127; F:GO:0005524; F:GO:0009041; C:GO:0005737	P:'de novo' pyrimidine nucleobase biosynthetic process; P:pyrimidine nucleotide biosynthetic process; P:ATP metabolic process; P:obsolete nucleotide phosphorylation; F:adenylate kinase activity; F:cytidylate kinase activity; F:ATP binding; F:UMP/dUMP kinase activity; C:cytoplasm	EC:2.7.4.3; EC:2.7.4.14	Adenylate kinase; UMP/CMP kinase
TRUE	[BLASTED, MAPPED, ANNOTATED]	TR22625|c1_g1_i1	148	33	19	127	24	13	71	28	15	puromycin-sensitive aminopeptidase-like isoform X2	2903	20	0	60.89	7	P:GO:0006508; P:GO:0043171; F:GO:0008270; F:GO:0042277; F:GO:0070006; C:GO:0005737; C:GO:0005886	P:proteolysis; P:peptide catabolic process; F:zinc ion binding; F:peptide binding; F:metalloaminopeptidase activity; C:cytoplasm; C:plasma membrane	EC:3.4.11	Acting on peptide bonds (peptidases)
TRUE	[BLASTED, MAPPED, ANNOTATED]	TR22712|c0_g1_i1	206	23	12	126	15	8	96	19	10	dihydrolipoamide dehydrogenase	3885	20	0	84.01	5	P:GO:0045454; P:GO:0055114; F:GO:0004148; F:GO:0050660; C:GO:0005623	P:cell redox homeostasis; P:obsolete oxidation-reduction process; F:dihydrolipoyl dehydrogenase activity; F:flavin adenine dinucleotide binding; C:obsolete cell	EC:1.8.1.4	Dihydrolipoyl dehydrogenase
TRUE	[BLASTED, MAPPED, ANNOTATED]	TR22722|c0_g1_i1	1642	161	22	1894	190	21	1476	165	22	transketolase	1920	20	0	81.7	2	P:GO:0008152; F:GO:0004802	P:metabolic process; F:transketolase activity	EC:2.2.1.1	Transketolase
TRUE	[BLASTED, MAPPED, ANNOTATED]	TR22753|c0_g1_i1	64	14	7	42	18	9	48	14	7	thimet oligopeptidase	2244	20	0	70.72	5	P:GO:0006508; P:GO:0006518; F:GO:0004222; F:GO:0046872; C:GO:0005758	P:proteolysis; P:peptide metabolic process; F:metalloendopeptidase activity; F:metal ion binding; C:mitochondrial intermembrane space	EC:3.4.24	Acting on peptide bonds (peptidases)
TRUE	[BLASTED, MAPPED, ANNOTATED]	TR22761|c0_g1_i1	253	38	11	218	31	9	173	35	12	immunophilin	1389	20	0	73.59	4	P:GO:0061077; F:GO:0003755; F:GO:0005528; C:GO:0005789	P:chaperone-mediated protein folding; F:peptidyl-prolyl cis-trans isomerase activity; F:FK506 binding; C:endoplasmic reticulum membrane	EC:5.2.1.8	Peptidylprolyl isomerase
TRUE	[BLASTED, MAPPED, ANNOTATED]	TR22802|c0_g1_i1	1204	99	21	825	87	21	990	89	20	T-complex 1 subunit beta	1731	20	0	89.28	13	P:GO:0006457; P:GO:0007339; P:GO:0051131; P:GO:1901998; F:GO:0005524; F:GO:0031625; F:GO:0051082; C:GO:0002199; C:GO:0005832; C:GO:0005874; C:GO:0043209; C:GO:0044297; C:GO:0070062	P:protein folding; P:binding of sperm to zona pellucida; P:chaperone-mediated protein complex assembly; P:toxin transport; F:ATP binding; F:ubiquitin protein ligase binding; F:unfolded protein binding; C:zona pellucida receptor complex; C:chaperonin-containing T-complex; C:microtubule; C:myelin sheath; C:cell body; C:extracellular exosome
TRUE	[BLASTED, MAPPED, ANNOTATED]	TR22839|c0_g1_i1	74	18	6	58	19	7	77	20	6	phosphoglucose	746	20	3.32863e-136	84.53	4	P:GO:0006094; P:GO:0006096; F:GO:0004347; C:GO:0016020	P:gluconeogenesis; P:glycolytic process; F:glucose-6-phosphate isomerase activity; C:membrane	EC:5.3.1.9	Glucose-6-phosphate isomerase
TRUE	[BLASTED, MAPPED, ANNOTATED]	TR22839|c0_g2_i1	71	20	5	109	17	5	104	17	5	glucose-6-phosphate isomerase	1422	20	0	89.62	4	P:GO:0006094; P:GO:0006096; F:GO:0004347; C:GO:0016020	P:gluconeogenesis; P:glycolytic process; F:glucose-6-phosphate isomerase activity; C:membrane	EC:5.3.1.9	Glucose-6-phosphate isomerase
TRUE	[BLASTED, MAPPED, ANNOTATED]	TR22842|c1_g1_i1	45	3	2	40	3	3	70	8	5	4-hydroxybutyrate coenzyme A transferase	1857	20	0	70.43	3	F:GO:0008410; C:GO:0005739; C:GO:0005829	F:CoA-transferase activity; C:mitochondrion; C:cytosol
TRUE	[BLASTED, MAPPED, ANNOTATED]	TR22851|c0_g6_i1	43	5	2	71	6	4	66	6	3	calmodulin 5	2520	20	2.1017e-72	74.71	1	F:GO:0005509	F:calcium ion binding
TRUE	[BLASTED, MAPPED]	TR22996|c1_g2_i2	51	4	1	42	5	1	70	3	2	biotin- ligase	392	20	1.61627e-20	53.01	6	P:GO:0009305; P:GO:0036211; F:GO:0004077; F:GO:0016874; F:GO:0071734; C:GO:0005634	P:obsolete protein biotinylation; P:protein modification process; F:biotin-[acetyl-CoA-carboxylase] ligase activity; F:ligase activity; F:biotin-[pyruvate-carboxylase] ligase activity; C:nucleus
TRUE	[BLASTED, MAPPED, ANNOTATED]	TR22996|c1_g2_i4	80	4	1	47	5	2	86	6	1	biofilm PGA synthesis	509	20	4.89039e-51	57.31	1	F:GO:0016874	F:ligase activity
TRUE	[BLASTED, MAPPED, ANNOTATED]	TR23114|c0_g1_i1	100	10	3	150	12	3	100	10	3	methylmalonyl- mutase	782	20	7.11278e-25	83.05	4	P:GO:0008152; F:GO:0004494; F:GO:0031419; F:GO:0046872	P:metabolic process; F:methylmalonyl-CoA mutase activity; F:cobalamin binding; F:metal ion binding	EC:5.4.99.2	Methylmalonyl-CoA mutase
TRUE	[BLASTED, MAPPED, ANNOTATED]	TR23114|c0_g2_i1	345	37	12	362	44	14	305	26	11	methylmalonyl- mitochondrial	2001	20	0	84.26	7	P:GO:0009791; P:GO:0050667; F:GO:0004494; F:GO:0031419; F:GO:0046872; F:GO:0072341; C:GO:0005739	P:post-embryonic development; P:homocysteine metabolic process; F:methylmalonyl-CoA mutase activity; F:cobalamin binding; F:metal ion binding; F:modified amino acid binding; C:mitochondrion	EC:5.4.99.2	Methylmalonyl-CoA mutase
TRUE	[BLASTED, MAPPED, ANNOTATED]	TR23149|c0_g1_i1	71	11	5	52	13	8	81	23	8	p30 dbc	2835	20	0	76.12	3	P:GO:0006355; P:GO:0051301; F:GO:0005509	P:regulation of DNA-templated transcription; P:cell division; F:calcium ion binding
TRUE	[BLASTED, MAPPED, ANNOTATED]	TR23192|c0_g1_i1	585	69	23	353	65	21	298	53	20	Ribonucleoside-diphosphate reductase large subunit	2635	20	0	84.16	6	P:GO:0006260; P:GO:0009263; P:GO:0055114; F:GO:0004748; F:GO:0005524; C:GO:0005971	P:DNA replication; P:deoxyribonucleotide biosynthetic process; P:obsolete oxidation-reduction process; F:ribonucleoside-diphosphate reductase activity, thioredoxin disulfide as acceptor; F:ATP binding; C:ribonucleoside-diphosphate reductase complex	EC:1.17.4; EC:1.17.4.1	Acting on CH or CH(2) groups; Ribonucleoside-diphosphate reductase
TRUE	[BLASTED, MAPPED, ANNOTATED]	TR23283|c0_g1_i1	113	26	15	156	29	14	90	20	10	staphylococcal nuclease domain-containing 1-like	3651	20	0	60.61	3	P:GO:0035194; P:GO:1903506; F:GO:0003712	P:regulatory ncRNA-mediated post-transcriptional gene silencing; P:obsolete regulation of nucleic acid-templated transcription; F:transcription coregulator activity
TRUE	[BLASTED, MAPPED, ANNOTATED]	TR23341|c0_g1_i1	340	56	14	316	46	10	342	54	10	chaperonin containing subunit 5 (epsilon)	1837	20	0	90.6	4	P:GO:0006457; F:GO:0005524; F:GO:0051082; C:GO:0005737	P:protein folding; F:ATP binding; F:unfolded protein binding; C:cytoplasm
TRUE	[BLASTED, MAPPED, ANNOTATED]	TR23430|c0_g1_i1	334	45	17	472	58	23	204	46	17	Importin-5	4481	20	0	72.86	10	P:GO:0000059; P:GO:0000060; P:GO:0006607; P:GO:0006610; F:GO:0008139; F:GO:0008565; F:GO:0031267; C:GO:0005737; C:GO:0031965; C:GO:0034399	P:obsolete protein import into nucleus, docking; P:obsolete protein import into nucleus, translocation; P:NLS-bearing protein import into nucleus; P:ribosomal protein import into nucleus; F:nuclear localization sequence binding; F:obsolete protein transporter activity; F:small GTPase binding; C:cytoplasm; C:nuclear membrane; C:nuclear periphery
TRUE	[BLASTED, MAPPED, ANNOTATED]	TR23495|c0_g1_i1	44	9	5	42	5	3	41	5	4	Alpha-centractin	2154	20	0	92.9	8	F:GO:0005524; C:GO:0005737; C:GO:0005813; C:GO:0005869; C:GO:0016020; C:GO:0043209; C:GO:0070062; C:GO:1990752	F:ATP binding; C:cytoplasm; C:centrosome; C:dynactin complex; C:membrane; C:myelin sheath; C:extracellular exosome; C:microtubule end
TRUE	[BLASTED]	TR23499|c0_g1_i1	69	12	9	67	9	7	45	9	6	titin	3350	20	0	67.96
TRUE	[BLASTED, MAPPED]	TR23523|c1_g3_i1	42	11	3	39	9	4	52	5	2	hypothetical protein D915_11010	1358	8	2.84673e-75	63.33	1	P:GO:0006955	P:immune response
TRUE	[BLASTED, MAPPED, ANNOTATED]	TR23608|c0_g1_i1	52	18	12	50	23	14	64	14	9	Propionyl- carboxylase alpha mitochondrial	3062	20	0	77.54	4	F:GO:0004075; F:GO:0004658; F:GO:0005524; F:GO:0046872	F:biotin carboxylase activity; F:propionyl-CoA carboxylase activity; F:ATP binding; F:metal ion binding	EC:6.4.1.3; EC:6.3.4.14	Propionyl-CoA carboxylase; Biotin carboxylase
TRUE	[BLASTED, MAPPED, ANNOTATED]	TR23620|c0_g1_i1	1409	154	18	1161	129	18	1183	145	19	heat shock 70	2239	20	0	94.12	1	F:GO:0005524	F:ATP binding
TRUE	[BLASTED, MAPPED]	TR23758|c0_g1_i1	97	25	10	195	30	9	83	20	8	hypoxia up-regulated 1	3933	20	0	57.31	4	F:GO:0000166; F:GO:0005524; C:GO:0005783; C:GO:0005788	F:nucleotide binding; F:ATP binding; C:endoplasmic reticulum; C:endoplasmic reticulum lumen
TRUE	[BLASTED, MAPPED, ANNOTATED]	TR23818|c0_g1_i1	79	21	10	152	25	11	110	15	9	Ubiquitin-like modifier-activating enzyme 1	4339	20	0	74.06	8	P:GO:0006511; P:GO:0007409; P:GO:0016567; F:GO:0000166; F:GO:0004839; F:GO:0004842; C:GO:0005634; C:GO:0005829	P:ubiquitin-dependent protein catabolic process; P:axonogenesis; P:protein ubiquitination; F:nucleotide binding; F:ubiquitin activating enzyme activity; F:ubiquitin-protein transferase activity; C:nucleus; C:cytosol
TRUE	[BLASTED, MAPPED, ANNOTATED]	TR24044|c0_g1_i1	1599	154	32	1477	146	29	1041	110	26	phosphoenolpyruvate carboxykinase	2123	20	0	81.84	5	P:GO:0006094; P:GO:0016310; F:GO:0004613; F:GO:0005525; F:GO:0016301	P:gluconeogenesis; P:phosphorylation; F:phosphoenolpyruvate carboxykinase (GTP) activity; F:GTP binding; F:kinase activity	EC:4.1.1.32	Phosphoenolpyruvate carboxykinase (GTP)
TRUE	[BLASTED, MAPPED, ANNOTATED]	TR24118|c0_g1_i1	112	28	14	200	35	16	75	18	11	importin-7	3762	20	0	65.61	11	P:GO:0006886; P:GO:0008150; P:GO:0009987; P:GO:0050896; P:GO:0065007; F:GO:0005215; F:GO:0031267; C:GO:0005635; C:GO:0005654; C:GO:0005737; C:GO:0016020	P:intracellular protein transport; P:biological_process; P:cellular process; P:response to stimulus; P:biological regulation; F:transporter activity; F:small GTPase binding; C:nuclear envelope; C:nucleoplasm; C:cytoplasm; C:membrane
TRUE	[BLASTED, MAPPED, ANNOTATED]	TR24133|c0_g1_i1	84	23	13	103	23	12	61	16	10	coatomer subunit beta	3473	20	0	81.93	6	P:GO:0006886; P:GO:0006888; P:GO:0006890; P:GO:0006891; F:GO:0005198; C:GO:0030126	P:intracellular protein transport; P:endoplasmic reticulum to Golgi vesicle-mediated transport; P:retrograde vesicle-mediated transport, Golgi to endoplasmic reticulum; P:intra-Golgi vesicle-mediated transport; F:structural molecule activity; C:COPI vesicle coat
TRUE	[BLASTED, MAPPED, ANNOTATED]	TR24138|c0_g1_i1	81	16	8	142	17	7	88	17	8	transport Sec23A	3004	20	0	80.13	4	P:GO:0006886; P:GO:0006888; F:GO:0008270; C:GO:0030127	P:intracellular protein transport; P:endoplasmic reticulum to Golgi vesicle-mediated transport; F:zinc ion binding; C:COPII vesicle coat
TRUE	[BLASTED, MAPPED, ANNOTATED]	TR24353|c0_g1_i1	85	19	12	127	17	8	53	15	7	alanine--tRNA cytoplasmic	3134	20	0	73.53	12	P:GO:0006400; P:GO:0006419; P:GO:0010033; P:GO:0048513; P:GO:0050794; F:GO:0000049; F:GO:0004813; F:GO:0005524; F:GO:0008270; F:GO:0016597; C:GO:0005739; C:GO:0005829	P:tRNA modification; P:alanyl-tRNA aminoacylation; P:response to organic substance; P:animal organ development; P:regulation of cellular process; F:tRNA binding; F:alanine-tRNA ligase activity; F:ATP binding; F:zinc ion binding; F:amino acid binding; C:mitochondrion; C:cytosol	EC:6.1.1.7	Alanine--tRNA ligase
TRUE	[BLASTED]	TR24356|c0_g1_i1	59	30	12	108	31	16	67	27	11	programmed cell death 6-interacting	2710	20	0	58.06
TRUE	[BLASTED, MAPPED, ANNOTATED]	TR24460|c0_g1_i1	208	38	16	54	22	10	87	32	13	Coatomer subunit alpha	4508	20	0	73.28	10	P:GO:0006886; P:GO:0006888; P:GO:0006890; P:GO:0006891; P:GO:0030157; F:GO:0005198; C:GO:0000139; C:GO:0005615; C:GO:0030126; C:GO:0070062	P:intracellular protein transport; P:endoplasmic reticulum to Golgi vesicle-mediated transport; P:retrograde vesicle-mediated transport, Golgi to endoplasmic reticulum; P:intra-Golgi vesicle-mediated transport; P:pancreatic juice secretion; F:structural molecule activity; C:Golgi membrane; C:extracellular space; C:COPI vesicle coat; C:extracellular exosome
TRUE	[BLASTED, MAPPED, ANNOTATED]	TR24463|c2_g1_i1	135	22	6	75	19	6	119	16	6	calcyphosin	1042	20	6.1122e-91	74.46	1	F:GO:0005509	F:calcium ion binding
TRUE	[BLASTED, MAPPED]	TR24629|c0_g1_i1	137	14	7	124	13	7	103	18	11	acid trehalase 1	2821	20	0	50.33	2	P:GO:0005975; F:GO:0003824	P:carbohydrate metabolic process; F:catalytic activity
TRUE	[BLASTED, MAPPED, ANNOTATED]	TR24862|c0_g1_i1	286	286	24	79	34	15	128	45	23	clathrin heavy chain	6403	20	0	88.83	5	P:GO:0006886; P:GO:0016192; F:GO:0005198; C:GO:0030130; C:GO:0030132	P:intracellular protein transport; P:vesicle-mediated transport; F:structural molecule activity; C:clathrin coat of trans-Golgi network vesicle; C:clathrin coat of coated pit
TRUE	[BLASTED, MAPPED, ANNOTATED]	TR25005|c0_g1_i1	183	47	15	56	19	10	164	48	14	glycine--tRNA ligase	3633	20	0	79.52	6	P:GO:0006426; P:GO:0071816; F:GO:0004820; F:GO:0005524; C:GO:0005737; C:GO:0016020	P:glycyl-tRNA aminoacylation; P:tail-anchored membrane protein insertion into ER membrane; F:glycine-tRNA ligase activity; F:ATP binding; C:cytoplasm; C:membrane	EC:6.1.1.14	Glycine--tRNA ligase
TRUE	[BLASTED, MAPPED, ANNOTATED]	TR25044|c0_g1_i1	59	24	9	72	17	8	86	22	12	Cullin-associated NEDD8-dissociated 1	5243	20	0	55.84	1	P:GO:0009987	P:cellular process
TRUE	[BLASTED, MAPPED, ANNOTATED]	TR25182|c1_g1_i1	575	66	17	511	67	19	300	51	18	cell polarity	5736	20	0	58.54	12	P:GO:0008593; P:GO:0017157; P:GO:0022008; P:GO:0030866; P:GO:0032878; P:GO:0050708; P:GO:0051294; F:GO:0005096; F:GO:0019905; F:GO:0031267; C:GO:0005886; C:GO:0030864	P:regulation of Notch signaling pathway; P:regulation of exocytosis; P:neurogenesis; P:cortical actin cytoskeleton organization; P:regulation of establishment or maintenance of cell polarity; P:regulation of protein secretion; P:establishment of spindle orientation; F:GTPase activator activity; F:syntaxin binding; F:small GTPase binding; C:plasma membrane; C:cortical actin cytoskeleton
TRUE	[BLASTED, MAPPED, ANNOTATED]	TR25308|c0_g1_i2	71	9	4	108	15	7	73	12	8	fimbrin	2339	20	0	68.92	1	F:GO:0005488	F:binding
TRUE	[BLASTED, MAPPED, ANNOTATED]	TR25412|c0_g2_i1	43	7	6	37	4	4	69	3	2	microtubule-associated 1S-like	3594	20	0	55.78	1	P:GO:0007017	P:microtubule-based process
TRUE	[BLASTED, MAPPED]	TR25429|c0_g1_i2	68	7	4	93	6	3	91	5	3	dipeptidyl peptidase 9	816	20	4.67514e-66	50.82	6	P:GO:0006508; F:GO:0003676; F:GO:0008236; F:GO:0008270; F:GO:0016787; F:GO:0046872	P:proteolysis; F:nucleic acid binding; F:serine-type peptidase activity; F:zinc ion binding; F:hydrolase activity; F:metal ion binding
TRUE	[BLASTED, MAPPED]	TR25429|c0_g1_i3	166	19	11	172	27	14	121	20	11	Dipeptidyl peptidase 9	3761	20	0	54.04	2	P:GO:0006508; F:GO:0008236	P:proteolysis; F:serine-type peptidase activity
TRUE	[BLASTED, MAPPED, ANNOTATED]	TR25501|c0_g1_i2	123	54	16	261	64	17	106	51	19	pyruvate mitochondrial-like isoform X1	3957	20	0	81.49	8	P:GO:0006090; P:GO:0006094; F:GO:0003677; F:GO:0004075; F:GO:0004736; F:GO:0005524; F:GO:0009374; F:GO:0046872	P:pyruvate metabolic process; P:gluconeogenesis; F:DNA binding; F:biotin carboxylase activity; F:pyruvate carboxylase activity; F:ATP binding; F:biotin binding; F:metal ion binding	EC:6.4.1.1; EC:6.3.4.14	Pyruvate carboxylase; Biotin carboxylase
TRUE	[]	TR25669|c0_g1_i1	43	29	7	38	29	12	43	25	7		12299
TRUE	[BLASTED, MAPPED, ANNOTATED]	TR25884|c0_g1_i1	191	26	8	331	36	14	182	26	9	intraflagellar transport 140 homolog	6607	20	0	65.02	1	C:GO:0005929	C:cilium
TRUE	[BLASTED, MAPPED, ANNOTATED]	TR26002|c2_g1_i1	150	39	17	84	23	13	130	24	10	Actin	4032	20	0	99.18	5	F:GO:0005524; C:GO:0005856; C:GO:0005886; C:GO:0005925; C:GO:0097433	F:ATP binding; C:cytoskeleton; C:plasma membrane; C:focal adhesion; C:dense body
TRUE	[NO-BLAST]	TR26818|c0_g1_i1	60	2	1	50	5	2	56	4	2	---NA---	474
TRUE	[BLASTED, MAPPED]	TR27163|c1_g1_i1	90	16	7	99	11	6	68	9	6	hydrocephalus-inducing -like	7307	20	0	51.91	1	P:GO:0003341	P:cilium movement
TRUE	[BLASTED, MAPPED, ANNOTATED]	TR3191|c0_g1_i1	50	4	3	49	3	2	70	4	3	Serine threonine- phosphatase 2A catalytic subunit alpha isoform	1730	20	0	96.3	2	P:GO:0006470; F:GO:0004721	P:protein dephosphorylation; F:phosphoprotein phosphatase activity	EC:3.1.3.16; EC:3.1.3.41	Protein-serine/threonine phosphatase; 4-nitrophenylphosphatase
TRUE	[NO-BLAST]	TR33807|c0_g1_i1	67	6	1	77	7	1	79	7	1	---NA---	425
TRUE	[BLASTED, MAPPED, ANNOTATED]	TR3580|c0_g1_i1	201	20	9	391	52	11	323	40	12	ribosomal S3	857	20	3.0314e-149	90.51	8	P:GO:0006281; P:GO:0006412; F:GO:0003684; F:GO:0003723; F:GO:0003735; F:GO:0008534; C:GO:0005634; C:GO:0022627	P:DNA repair; P:translation; F:damaged DNA binding; F:RNA binding; F:structural constituent of ribosome; F:oxidized purine nucleobase lesion DNA N-glycosylase activity; C:nucleus; C:cytosolic small ribosomal subunit	EC:4.2.99.18; EC:3.2.2.23	DNA-(apurinic or apyrimidinic site) lyase; DNA-formamidopyrimidine glycosylase
TRUE	[BLASTED, MAPPED, ANNOTATED]	TR45063|c0_g1_i1	52	3	2	77	3	2	62	3	2	methionine adenosyltransferase alpha	1691	20	0	87.98	9	P:GO:0006556; P:GO:0006730; P:GO:0032259; F:GO:0004478; F:GO:0005515; F:GO:0005524; F:GO:0046872; C:GO:0005829; C:GO:0048269	P:S-adenosylmethionine biosynthetic process; P:one-carbon metabolic process; P:methylation; F:methionine adenosyltransferase activity; F:protein binding; F:ATP binding; F:metal ion binding; C:cytosol; C:methionine adenosyltransferase complex	EC:2.5.1.6	Methionine adenosyltransferase
TRUE	[BLASTED, MAPPED, ANNOTATED]	TR48255|c0_g1_i1	67	10	2	95	8	2	58	8	2	HSPA8 isoform	247	20	2.43854e-32	98.73	10	P:GO:0006351; P:GO:0006397; P:GO:0008380; P:GO:0045892; F:GO:0005524; C:GO:0000974; C:GO:0005681; C:GO:0005730; C:GO:0005886; C:GO:0042470	P:DNA-templated transcription; P:mRNA processing; P:RNA splicing; P:negative regulation of DNA-templated transcription; F:ATP binding; C:Prp19 complex; C:spliceosomal complex; C:nucleolus; C:plasma membrane; C:melanosome
TRUE	[BLASTED, MAPPED, ANNOTATED]	TR508|c0_g1_i1	46	6	2	42	5	1	51	6	1	acyl- :glycerol-3-phosphate acyltransferase	271	20	3.04365e-18	66.86	7	P:GO:0008150; P:GO:0044260; P:GO:0090304; F:GO:0005488; F:GO:0016787; C:GO:0043229; C:GO:0044425	P:biological_process; P:obsolete cellular macromolecule metabolic process; P:nucleic acid metabolic process; F:binding; F:hydrolase activity; C:intracellular organelle; C:obsolete membrane part
TRUE	[BLASTED, MAPPED, ANNOTATED]	TR5394|c0_g1_i1	278	51	6	240	47	6	190	50	6	nucleoside-diphosphate kinase	603	20	6.60491e-86	79.09	20	P:GO:0000278; P:GO:0006165; P:GO:0006183; P:GO:0006228; P:GO:0006241; P:GO:0007017; P:GO:0007427; P:GO:0016334; P:GO:0018105; P:GO:0034332; P:GO:0035152; P:GO:0046777; F:GO:0000287; F:GO:0004550; F:GO:0005524; F:GO:0005525; F:GO:0008017; C:GO:0005874; C:GO:0005875; C:GO:0005886	P:mitotic cell cycle; P:obsolete nucleoside diphosphate phosphorylation; P:GTP biosynthetic process; P:UTP biosynthetic process; P:CTP biosynthetic process; P:microtubule-based process; P:epithelial cell migration, open tracheal system; P:establishment or maintenance of polarity of follicular epithelium; P:peptidyl-serine phosphorylation; P:adherens junction organization; P:regulation of tube arc…	EC:2.7.4.6	Nucleoside-diphosphate kinase
TRUE	[BLASTED, MAPPED, ANNOTATED]	TR560|c0_g1_i1	123	4	1	105	5	2	118	6	3	dynein light chain cytoplasmic isoform X1	495	20	1.42827e-54	92.15	3	P:GO:0007017; C:GO:0030286; C:GO:0031514	P:microtubule-based process; C:dynein complex; C:motile cilium
TRUE	[BLASTED, MAPPED]	TR8288|c0_g1_i1	2024	242	11	1696	195	10	1612	202	10	ferritin- chloroplastic-like	1218	20	4.52695e-36	51.47	10	P:GO:0006826; P:GO:0006879; P:GO:0055114; F:GO:0004322; F:GO:0008199; F:GO:0016491; F:GO:0046872; C:GO:0005623; C:GO:0009507; C:GO:0009536	P:iron ion transport; P:intracellular iron ion homeostasis; P:obsolete oxidation-reduction process; F:ferroxidase activity; F:ferric iron binding; F:oxidoreductase activity; F:metal ion binding; C:obsolete cell; C:chloroplast; C:plastid
TRUE	[BLASTED, MAPPED]	TR8292|c0_g1_i1	60	7	3	45	7	4	42	11	5	thioredoxin domain-containing 17-like	1099	20	2.35309e-29	61.67	3	P:GO:0055114; F:GO:0047134; C:GO:0005829	P:obsolete oxidation-reduction process; F:protein-disulfide reductase (NAD(P)) activity; C:cytosol
TRUE	[BLASTED, MAPPED, ANNOTATED]	TR9037|c0_g1_i1	116	13	6	137	13	6	114	13	4	40s ribosomal S12	971	20	7.02715e-85	81.09	3	P:GO:0006412; F:GO:0003735; C:GO:0022627	P:translation; F:structural constituent of ribosome; C:cytosolic small ribosomal subunit
TRUE	[BLASTED, MAPPED, ANNOTATED]	TR9216|c0_g1_i1	1443	165	14	1423	150	13	1477	158	15	tyrosine 3-monooxygenase tryptophan 5-monooxygenase activation beta polypeptide	923	20	3.29569e-145	77.92	3	P:GO:0055114; F:GO:0004497; F:GO:0019904	P:obsolete oxidation-reduction process; F:monooxygenase activity; F:protein domain specific binding
TRUE	[BLASTED, MAPPED, ANNOTATED]	TR9224|c0_g1_i1	144	10	3	142	9	3	157	15	3	ribosomal L30	656	20	8.37369e-51	93.03	4	P:GO:0006412; F:GO:0003723; F:GO:0003735; C:GO:0022625	P:translation; F:RNA binding; F:structural constituent of ribosome; C:cytosolic large ribosomal subunit
TRUE	[BLASTED, MAPPED, ANNOTATED]	TR949|c0_g1_i1	381	22	3	191	28	4	219	31	4	histone H2B	510	20	1.0523e-57	98.95	4	F:GO:0003677; F:GO:0046982; C:GO:0000786; C:GO:0005634	F:DNA binding; F:protein heterodimerization activity; C:nucleosome; C:nucleus
TRUE	[BLASTED, MAPPED, ANNOTATED]	TR9610|c0_g1_i1	43	5	3	60	4	2	50	2	1	40S ribosomal S17	503	20	1.52491e-75	83.84	10	P:GO:0000028; P:GO:0006364; P:GO:0006412; P:GO:0034101; F:GO:0003735; C:GO:0005925; C:GO:0016020; C:GO:0022627; C:GO:0031012; C:GO:0070062	P:ribosomal small subunit assembly; P:rRNA processing; P:translation; P:erythrocyte homeostasis; F:structural constituent of ribosome; C:focal adhesion; C:membrane; C:cytosolic small ribosomal subunit; C:extracellular matrix; C:extracellular exosome

## Sheet: Table S6
Table S6: Defence proteins identified in the 15K and 120K proteome of adult C. daubneyi 15K and 120K EVs.
			Blast annotation results													MR-15K-1			MR-15K-2			MR-15K-3			MR-120K-1			MR-120K-2			MR-120K-3
#	Identified Proteins	Accession Number	Description	Length	#Hits	e-Value	sim mean	Organism	NCBI accession	Molecular Weight	T-Test (p-value): *(p < 0.01471)	Fold Change by Category	Quantitative Profile	Total emPAI 15K	Total emPAI 120K	UP	% cover	emPAI	UP	% cover	emPAI	UP	% cover	emPAI	UP	% cover	emPAI	UP	% cover	emPAI	UP	% cover	emPAI
De-toxification
578	type:complete len:220 gc:Universal TR15955|c0_g1_i1:200-859(+)	TR15955|c0_g1_i1.p1	glutathione S-transferase Mu 3	219	20	4.21858e-87	68.15	Clonorchis sinensis	KAG5442460.1	26 kDa	0.64	1.2	[]	1.80476	2.14195	2	0.114	0.33431	6	0.342	0.81119	4	0.164	0.65926	1	0.0365	0.38198	3	0.228	0.97558	3	0.228	0.78439
185	type:complete len:217 gc:Universal TR16211|c0_g1_i1:728-78(-)	TR16211|c0_g1_i1.p1	Glutathione S-transferase	216	20	4.97462e-69	64.75	Fasciola hepatica	THD22549.1	24 kDa	0.46	0.9	[]	4.5504	4.0592	8	0.458	1.6461	6	0.333	1.3089	8	0.477	1.5954	4	0.148	1.2447	7	0.319	1.6915	5	0.259	1.123
135	type:complete len:218 gc:Universal TR17112|c0_g1_i1:768-115(-)	TR17112|c0_g1_i1.p1	glutathione S-transferase	217	20	2.57284e-108	79.6	Fasciola hepatica	P56598.2	25 kDa	0.4	0.9	[]	9.7926	8.4814	10	0.576	3.0893	11	0.7	3.3254	12	0.742	3.3779	6	0.382	1.9361	8	0.484	3.4355	7	0.419	3.1098
504	type:complete len:251 gc:Universal TR20132|c0_g1_i1:1068-316(-)	TR20132|c0_g1_i1.p1	Glutathione S-transferase omega-1 isoform 1	250	20	3.51016e-92	67.55	Clonorchis sinensis	KAG5454758.1	29 kDa	0.22	0.6	[]	0.9898	0.62042	3	0.176	0.41824	3	0.176	0.33258	3	0.176	0.23898	2	0.1	0.34028	1	0.044	0.13507	1	0.076	0.14507
428	type:complete len:242 gc:Universal TR20139|c0_g1_i2:784-59(-)	TR20139|c0_g1_i2.p1	Glutathione S-transferase omega-1 isoform 1	241	20	3.3391e-81	63.05	Clonorchis sinensis	ANK78262.1	27 kDa	0.076	1.6	[]	1.26957	2.01934	4	0.228	0.443	5	0.27	0.46874	4	0.228	0.35783	4	0.274	0.80946	3	0.195	0.47957	3	0.195	0.73031
853	type:5prime_partial len:76 gc:Universal TR21279|c0_g3_i2:2-229(+)	TR21279|c0_g3_i2.p1	glutathione S-transferase	75	20	8.84201e-15	65.2	Clonorchis sinensis	KAG5453140.1	8 kDa	0.93	1	[]	1.63779	1.59297	2	0.227	0.76928	2	0.227	0.61172	1	0.12	0.25679	1	0.12	0.58091	1	0.12	0.48795	1	0.12	0.52411
793	type:internal len:124 gc:Universal TR21279|c0_g3_i4:1-369(+)	TR21279|c0_g3_i4.p1	Glutathione S-transferase [Fasciola hepatica]	123	20	1.21375e-30	68.1	Fasciola hepatica	THD22549.1	14 kDa	0.13	1.5	[]	1.33086	2.02792	3	0.325	0.68212	2	0.146	0.32183	2	0.26	0.32691	2	0.26	0.73952	2	0.163	0.62118	2	0.26	0.66722
480	Cluster of type:internal len:118 gc:Universal TR21279|c0_g5_i1:1-351(+) (TR21279|c0_g5_i1.p1)	TR21279|c0_g5_i1.p1 [2]	Glutathione S-Transferase	117	20	4.61928e-31	69.3	Paragonimus heterotremus	KAF5394750.1	14 kDa	0.036	1.7	[]	12.8336	22.4079	8	0.607	4.839	6	0.59	2.9611	7	0.607	5.0335	8	0.607	8.8419	6	0.607	7.427	6	0.487	6.139
385	Cluster of type:complete len:217 gc:Universal TR21463|c0_g1_i1:863-213(-) (TR21463|c0_g1_i1.p1)	TR21463|c0_g1_i1.p1 [2]	Glutathione S-transferase zeta-1 [Clonorchis sinensis]	216	20	1.27211e-116	78.7	Clonorchis sinensis	KAG5441569.1	25 kDa	0.094	2	[]	1.73496	3.40353	4	0.176	0.50231	5	0.255	0.53529	7	0.333	0.69736	3	0.134	0.64293	6	0.292	1.331	6	0.292	1.4296
1015	Cluster of type:5prime_partial len:198 gc:Universal TR22477|c0_g1_i1:613-20(-) (TR22477|c0_g1_i1.p1)	TR22477|c0_g1_i1.p1 [2]	Glutathione S-transferase	197	20	3.07025e-50	61.5	Fasciola hepatica	THD22549.1	23 kDa	0.37	0	[]	1.2243	0	5	0.36	0	5	0.36	0	6	0.472	1.2243	5	0.36	0	4	0.279	0	3	0.208	0
834	type:5prime_partial len:131 gc:Universal TR22477|c0_g1_i4:461-69(-)	TR22477|c0_g1_i4.p1	glutathione S-transferase	130	20	3.66242e-26	61.8	Clonorchis sinensis	KAG5453139.1	15 kDa	0.25	0.4	[]	0.82148	0.31249	2	0.2	0.38065	2	0.2	0.30269	1	0.123	0.13814	1	0.123	0.31249	0	0	0	0	0	0
890	type:3prime_partial len:54 gc:Universal TR22477|c0_g2_i2:161-3(-)	TR22477|c0_g2_i2.p2	glutathione S-transferase-like	53	20	3.96279e-15	72.95	Meteorus pulchricornis	QIJ45838.1	6 kDa	0.59	1.4	[]	25.8761	36.2843	3	0.755	17.454	2	0.491	3.1041	3	0.755	5.318	3	0.755	19.744	3	0.755	10.105	3	0.755	6.4353
1018	type:3prime_partial len:74 gc:Universal TR22477|c0_g2_i3:221-3(-)	TR22477|c0_g2_i3.p1	glutathione S-transferase-like	73	20	8.79924e-20	69.45	Paragonimus heterotremus	KAF5394750.1	8 kDa	0.45	0.7	[]	9.1644	6.0091	2	0.425	5.4457	3	0.616	1.8448	3	0.616	1.8739	2	0.425	2.5766	2	0.425	2.1643	2	0.425	1.2682
537	type:5prime_partial len:284 gc:Universal TR19618|c0_g1_i1:1050-199(-)	TR19618|c0_g1_i1.p1	NAD dependent epimerase dehydratase	283	20	1.39283e-118	76.15	Paragonimus miyazakii	KAF7258064.1	33 kDa	0.0055	2.8	120K high, 15K low	0.51442	1.4364	3	0.124	0.25515	2	0.0883	0.12862	2	0.0883	0.13065	3	0.124	0.46622	4	0.152	0.54954	3	0.124	0.42064
Drug Transporters
38	type:complete len:1247 gc:Universal TR25800|c0_g1_i2:4099-359(-)	TR25800|c0_g1_i2.p1	Multidrug resistance 1	1246	20	0	71.85	Fasciola hepatica	THD22088.1	138 kDa	0.0019	1.6	120K high, 15K low	1.48006	2.39228	22	0.255	0.56854	19	0.212	0.47699	19	0.217	0.43453	16	0.18	0.82296	19	0.216	0.77982	18	0.216	0.7895
24	Cluster of type:complete len:1246 gc:Universal TR22250|c0_g2_i2:114-3851(+) (TR22250|c0_g2_i2.p1)	TR22250|c0_g2_i2.p1 [3]	Multidrug resistance	1245	20	0	72	Clonorchis sinensis	KAG5451955.1	137 kDa	0.0061	2.6	120K high, 15K low	2.7707	7.3059	30	0.312	0.9599	32	0.343	0.96903	31	0.337	0.84177	35	0.39	2.9696	35	0.384	2.3273	31	0.336	2.009
82	type:complete len:1270 gc:Universal TR25595|c0_g3_i1:175-3984(+)	TR25595|c0_g3_i1.p1	Multidrug resistance protein 1 [Clonorchis sinensis]	1269	20	0	74.25	Clonorchis sinensis	KAG5451955.1	140 kDa	0.0015	2.7	120K high, 15K low	1.37891	3.786	18	0.188	0.5292	20	0.227	0.46905	18	0.172	0.38066	23	0.252	1.4427	22	0.218	1.2119	21	0.216	1.1314
143	type:complete len:1917 gc:Universal TR25695|c0_g1_i1:6310-560(-)	TR25695|c0_g1_i1.p1	multidrug resistance-associated 1 isoform X1	1916	20	0	66.05	Fasciola hepatica	THD26585.1	214 kDa	0.48	0.7	[]	0.37975	0.282768	11	0.0877	0.15004	10	0.0757	0.10852	12	0.0898	0.12119	6	0.0355	0.15388	6	0.0365	0.10994	1	0.0084	0.018948
351	Cluster of type:complete len:1438 gc:Universal TR25935|c1_g2_i1:4504-191(-) (TR25935|c1_g2_i1.p1)	TR25935|c1_g2_i1.p1 [2]	Multidrug resistance-associated 4	1437	20	0	66.6	Clonorchis sinensis	KAG5448302.1	160 kDa	0.002	0	120K low, 15K high	0.266411	0	5	0.169	0.09693	7	0.169	0.1049	5	0.169	0.064581	0	0	0	0	0	0	0	0	0
449	type:5prime_partial len:1607 gc:Universal TR25591|c0_g1_i1:2-4822(+)	TR25591|c0_g1_i1.p1	Multidrug resistance-associated 1	1606	20	0	60.75	Clonorchis sinensis	KAG5445615.1	181 kDa	0.18	0.3	[]	0.14881	0.050258	4	0.0386	0.070647	4	0.0386	0.044537	3	0.0274	0.033626	2	0.0156	0.050258	0	0	0	0	0	0
600	Cluster of type:internal len:702 gc:Universal TR25851|c4_g1_i3:1-2103(+) (TR25851|c4_g1_i3.p1)	TR25851|c4_g1_i3.p1 [4]	Multidrug resistance-associated 1	701	20	0	62.8	Paragonimus heterotremus	KAF5404162.1	78 kDa	0.86	1.1	[]	0.24316	0.27953	3	0.0556	0.13451	2	0.0371	0	4	0.0699	0.10865	2	0.0414	0.18052	2	0.0414	0.09901	0	0	0
175	Cluster of type:internal len:294 gc:Universal TR21392|c0_g1_i8:1-879(+) (TR21392|c0_g1_i8.p1)	TR21392|c0_g1_i8.p1 [3]	Nose resistant to fluoxetine 6	293	20	7.79759e-45	51	Clonorchis sinensis	KAG5442024.1	33 kDa	< 0.00010	3.6	120K high, 15K low	1.00727	3.6065	8	0.147	0.33429	9	0.157	0.35825	10	0.172	0.31473	12	0.3	1.2282	14	0.3	1.2351	12	0.235	1.1432
311	type:5prime_partial len:610 gc:Universal TR19456|c0_g1_i1:2042-213(-)	TR19456|c0_g1_i1.p1	Nose resistant to fluoxetine 6	609	20	1.78718e-173	58.45	Clonorchis sinensis	KAG5442024.1	69 kDa	0.04	1.9	[]	0.91762	1.70267	5	0.0854	0.28797	7	0.133	0.39705	5	0.0854	0.2326	5	0.0854	0.71038	4	0.0706	0.51756	4	0.0706	0.47473
1219	type:internal len:102 gc:Universal TR5170|c0_g1_i1:303-1(-)	TR5170|c0_g1_i1.p1	nose resistant to fluoxetine 6	101	20	9.37542e-37	71.45	Clonorchis sinensis	GAA53856.1	12 kDa	0.046	INF	[]	0	1.55713	0	0	0	0	0	0	0	0	0	2	0.218	0.88263	1	0.129	0.3252	1	0.129	0.3493
Anti-oxidant
381	type:5prime_partial len:201 gc:Universal TR12513|c0_g1_i1:3-605(+)	TR12513|c0_g1_i1.p1	Thioredoxin peroxidase	200	20	5.37403e-109	83.5	Clonorchis sinensis	ADN65138.1	22 kDa	0.89	1	[]	4.04717	4.1562	6	0.33	1.5397	6	0.375	0.98777	8	0.485	1.5197	4	0.235	1.0262	6	0.42	1.5091	6	0.42	1.6209
484	type:complete len:106 gc:Universal TR15578|c0_g1_i1:415-98(-)	TR15578|c0_g1_i1.p1 (+1)	Thioredoxin 1	105	20	4.77983e-37	71.25	Fasciola hepatica	2VIM_A	12 kDa	0.53	1.2	[]	5.5529	6.8796	3	0.39	1.8983	3	0.39	1.5095	3	0.39	2.1451	3	0.39	3.4686	2	0.286	2.009	2	0.286	1.402
501	type:complete len:159 gc:Universal TR8292|c0_g1_i1:85-561(+)	TR8292|c0_g1_i1.p1	Thioredoxin domain-containing 17	158	20	3.94581e-40	64.55	Paragonimus heterotremus	KAF5398602.1	18 kDa	0.57	1.2	[]	1.51537	1.87817	3	0.323	0.50877	2	0.19	0.40457	2	0.19	0.60203	1	0.0696	0.25856	2	0.19	0.78087	2	0.19	0.83874
[truncated: 21 more rows]

## Sheet: Table S7
Table S7: Biogeneis proteins identified in the 15K and 120K proteome of adult C. daubneyi 15K and 120K EVs.
[truncated: 109 more rows]
